# Supplementary material for: (2E,25E)-11,14,17,33,36,39,42-Hepta­oxa­penta­cyclo­[41.4.0.05,10.018,23.027,32]hepta­tetra­conta-1(43),2,5(10),6,8,18,20,22,25,27,29,31,44,46-tetra­decaene-4,24-dione
Source: Acta Crystallogr Sect E Struct Rep Online. 2011 Apr 13;67(Pt 5):o1128–9. doi: 10.1107/S1600536811013201 (PMC3089172; doi:10.1107/S1600536811013201)
Supplement: Supplementary file 1 [file e-67-o1128-sup1.cif]

##############################################################################
#                                                                            #
# This CIF contains the data in a paper accepted for publication in          #
# Acta Crystallographica Section E. It conforms to the requirements of       #
# Notes for Authors for Acta Crystallographica Section E, and has been       #
# peer reviewed under the auspices of the IUCr Commission on Journals.       #
#                                                                            #
# Full details of the Crystallographic Information File format               #
# are given in the paper "The Crystallographic Information File (CIF):       #
# a New Standard Archive File for Crystallography" by S. R. Hall, F. H.      #
# Allen and I. D. Brown [Acta Cryst. (1991), A47, 655-685].                  #
#                                                                            #
# The current version of the core CIF dictionary is obtainable from          #
# ftp://ftp.iucr.org/pub/cif_core.dic.                                       #
#                                                                            #
# Software is freely available for graphical display of the structure(s)     #
# in this CIF. For information consult the CIF software page                 #
# http://www.iucr.org/resources/cif/software.                                #
#                                                                            #
# This file may be used for bona fide research purposes within the           #
# scientific community so long as proper attribution is given to the journal # 
# article from which it was obtained.                                        #
#                                                                            #
##############################################################################
data_global
_audit_creation_method     'from SHELXL97 CIF and IUCr SHELXL97-template'
_journal_date_recd_electronic     2011-04-03
_journal_date_accepted     2011-04-08
_journal_name_full     'Acta Crystallographica, Section E'
_journal_year     2011
_journal_volume     67
_journal_issue      5
_journal_page_first     o1128
_journal_page_last     o1129
_journal_paper_category     QO
_journal_coeditor_code     RK2273
_publ_contact_author_name     'Le Tuan Anh'
_publ_contact_author_address
;
Department of Chemistry, Vietnam National University, 144 Xuan Thuy, Cau Giay,
Hanoi, Vietnam
;
_publ_contact_author_email     'vkh@xray.ineos.ac.ru'
_publ_contact_author_fax     '+7(499)1355085'
_publ_contact_author_phone     '+7(499)1359343'
_publ_section_title
;\
(2<i>E</i>,25<i>E</i>)-11,14,17,33,36,39,42-\
Heptaoxapentacyclo[41.4.0.0^5,10^.0^18,23^.0^27,32^]heptatetraconta-\
1(43),2,5(10),6,8,18,20,22,25,27,29,31,44,46-tetradecaene-4,24-dione
;
loop_
    _publ_author_name
    _publ_author_footnote
    _publ_author_address
    'Le Tuan Anh' .
;
Department of Chemistry, Vietnam National University, 144 Xuan Thuy, Cau Giay,
Hanoi, Vietnam
;
    'Truong Hong Hieu' .
;
Department of Chemistry, Vietnam National University, 144 Xuan Thuy, Cau Giay,
Hanoi, Vietnam
;
    'Anatoly T. Soldatenkov' .
;
Organic Chemistry Department, Russian Peoples Friendship University,
Miklukho-Maklaya St 6, Moscow, 117198, Russian Federation
;
    'Svetlana A. Soldatova' .
;
Organic Chemistry Department, Russian Peoples Friendship University,
Miklukho-Maklaya St 6, Moscow, 117198, Russian Federation
;
    'Victor N. Khrustalev' .
;
X-Ray Structural Centre,
A. N. Nesmeyanov Institute of Organoelement Compounds,
Russian Academy of Sciences,
28 Vavilov St, Moscow 119991, Russian Federation
;
data_I
_audit_creation_method     'SHELXL97'
_chemical_name_systematic
;
(2<i>E</i>,25<i>E</i>)-11,14,17,33,36,39,42-
Heptaoxapentacyclo[41.4.0.0^5,10^.0^18,23^.0^27,32^]heptatetraconta-
1(43),2,5(10),6,8,18,20,22,25,27,29,31,44,46-tetradecaene-4,24-dione
;
_chemical_name_common     ?
_chemical_formula_moiety     'C40 H40 O9'
_chemical_formula_sum     'C40 H40 O9'
_chemical_formula_iupac     'C40 H40 O9'
_chemical_formula_weight     664.72
_chemical_melting_point_gt     400
_chemical_melting_point_lt     402
_symmetry_cell_setting     monoclinic
_symmetry_space_group_name_H-M     'P 21'
_symmetry_space_group_name_Hall     'P 2yb'
loop_
    _symmetry_equiv_pos_as_xyz
    'x, y, z'
    '-x, y+1/2, -z'
_cell_length_a     12.3268(6)
_cell_length_b     11.0271(6)
_cell_length_c     13.1142(7)
_cell_angle_alpha     90.00
_cell_angle_beta     106.9330(10)
_cell_angle_gamma     90.00
_cell_volume     1705.32(15)
_cell_formula_units_Z     2
_cell_measurement_reflns_used     7007
_cell_measurement_theta_min     2.46
_cell_measurement_theta_max     29.62
_cell_measurement_temperature     120(2)
_exptl_crystal_description     'prism'
_exptl_crystal_colour     'light--yellow'
_exptl_crystal_size_max     0.30
_exptl_crystal_size_mid     0.30
_exptl_crystal_size_min     0.20
_exptl_crystal_density_diffrn     1.294
_exptl_crystal_density_meas     ?
_exptl_crystal_density_method     'not measured'
_exptl_crystal_F_000     704
_exptl_absorpt_coefficient_mu     0.091
_exptl_absorpt_correction_type     multi-scan
_exptl_absorpt_process_details     '(<i>SADABS</i>; Sheldrick, 1998)'
_exptl_absorpt_correction_T_min     0.973
_exptl_absorpt_correction_T_max     0.982
_exptl_special_details
;
;
_diffrn_ambient_temperature     120(2)
_diffrn_radiation_type     'MoK\a'
_diffrn_radiation_wavelength     0.71073
_diffrn_radiation_source     'fine-focus sealed tube'
_diffrn_radiation_monochromator     'graphite'
_diffrn_measurement_device_type     'Bruker SMART 1K CCD'
_diffrn_measurement_method     '\f and \w scans'
_diffrn_detector_area_resol_mean     ?
_diffrn_reflns_number     19455
_diffrn_reflns_av_R_equivalents     0.0267
_diffrn_reflns_av_sigmaI/netI     0.0236
_diffrn_reflns_theta_min     2.00
_diffrn_reflns_theta_max     30.04
_diffrn_reflns_theta_full     30.04
_diffrn_measured_fraction_theta_max     0.995
_diffrn_measured_fraction_theta_full     0.995
_diffrn_reflns_limit_h_min     -16
_diffrn_reflns_limit_h_max     17
_diffrn_reflns_limit_k_min     -15
_diffrn_reflns_limit_k_max     15
_diffrn_reflns_limit_l_min     -18
_diffrn_reflns_limit_l_max     18
_refine_special_details
;
Refinement of <i>F</i>^2^ against ALL reflections. The weighted <i>R</i>--factor
w<i>R</i> and goodness of fit <i>S</i> are based on <i>F</i>^2^, conventional
<i>R</i>--factors <i>R</i> are based on <i>F</i>, with <i>F</i> set to zero
for negative <i>F</i>^2^. The threshold expression of <i>F</i>^2^ >
2\s(<i>F</i>^2^) is used only for calculating <i>R</i>--factors(gt)
<i>etc</i>. and is not relevant to the choice of reflections for refinement.
<i>R</i>--factors based on <i>F</i>^2^ are statistically about twice as large
as those based on <i>F</i>, and <i>R</i>--factors based on ALL data will be
even larger.
;
_reflns_number_total     5222
_reflns_number_gt     4511
_reflns_threshold_expression     'I>2\s(I)'
_refine_ls_structure_factor_coef     Fsqd
_refine_ls_matrix_type     full
_refine_ls_R_factor_all     0.0601
_refine_ls_R_factor_gt     0.0508
_refine_ls_wR_factor_gt     0.1200
_refine_ls_wR_factor_ref     0.1278
_refine_ls_goodness_of_fit_ref     1.006
_refine_ls_restrained_S_all     1.006
_refine_ls_number_reflns     5222
_refine_ls_number_parameters     442
_refine_ls_number_restraints     1
_refine_ls_hydrogen_treatment     constr
_refine_ls_weighting_scheme     calc
_refine_ls_weighting_details
             'calc w=1/[\s^2^(Fo^2^)+(0.06P)^2^+0.86P] where P=(Fo^2^+2Fc^2^)/3'
_atom_sites_solution_hydrogens     geom
_atom_sites_solution_primary     direct
_atom_sites_solution_secondary     difmap
_refine_ls_shift/su_max     0.000
_refine_ls_shift/su_mean     0.000
_refine_diff_density_max     0.333
_refine_diff_density_min     -0.203
_refine_ls_extinction_method     'none'
_refine_ls_extinction_coef     ?
_refine_ls_abs_structure_details     ?
_refine_ls_abs_structure_Flack     ?
loop_
    _atom_type_symbol
    _atom_type_description
    _atom_type_scat_dispersion_real
    _atom_type_scat_dispersion_imag
    _atom_type_scat_source
    'C' 'C' 0.0033 0.0000
                         'International Tables Vol C Tables 4.2.6.8 and 6.1.1.4'
    'H' 'H' 0.0000 0.0000
                         'International Tables Vol C Tables 4.2.6.8 and 6.1.1.4'
    'O' 'O' 0.0106 0.0000
                         'International Tables Vol C Tables 4.2.6.8 and 6.1.1.4'
_computing_data_collection     '<i>SMART</i>       (Bruker, 1998)'
_computing_cell_refinement     '<i>SAINT-Plus</i> (Bruker, 1998)'
_computing_data_reduction     '<i>SAINT-Plus</i> (Bruker, 1998)'
_computing_structure_solution     '<i>SHELXTL</i> (Sheldrick, 2008)'
_computing_structure_refinement     '<i>SHELXTL</i> (Sheldrick, 2008)'
_computing_molecular_graphics     '<i>SHELXTL</i> (Sheldrick, 2008)'
_computing_publication_material     '<i>SHELXTL</i> (Sheldrick, 2008)'
loop_
    _atom_site_type_symbol
    _atom_site_label
    _atom_site_fract_x
    _atom_site_fract_y
    _atom_site_fract_z
    _atom_site_U_iso_or_equiv
    _atom_site_adp_type
    _atom_site_calc_flag
    _atom_site_refinement_flags
    _atom_site_occupancy
    _atom_site_symmetry_multiplicity
    _atom_site_disorder_assembly
    _atom_site_disorder_group
    C C1 0.4588(2) 0.6322(2) 0.41234(19) 0.0280(5) Uani d . 1 1 . .
    C C2 0.3718(2) 0.6146(3) 0.46784(18) 0.0280(5) Uani d . 1 1 . .
    H H2 0.3347 0.5381 0.4603 0.034 Uiso calc R 1 1 . .
    C C3 0.3411(2) 0.6979(3) 0.5280(2) 0.0330(5) Uani d . 1 1 . .
    H H3 0.3786 0.7742 0.5375 0.040 Uiso calc R 1 1 . .
    C C4 0.2520(2) 0.6771(3) 0.5802(2) 0.0325(5) Uani d . 1 1 . .
    O O4 0.2392(2) 0.7497(3) 0.64613(19) 0.0559(7) Uani d . 1 1 . .
    C C5 0.1818(2) 0.5638(3) 0.55711(19) 0.0290(5) Uani d . 1 1 . .
    C C6 0.1917(2) 0.4805(3) 0.6388(2) 0.0359(6) Uani d . 1 1 . .
    H H6 0.2416 0.4975 0.7075 0.043 Uiso calc R 1 1 . .
    C C7 0.1304(3) 0.3732(3) 0.6222(3) 0.0422(7) Uani d . 1 1 . .
    H H7 0.1392 0.3165 0.6786 0.051 Uiso calc R 1 1 . .
    C C8 0.0566(3) 0.3495(3) 0.5232(3) 0.0438(7) Uani d . 1 1 . .
    H H8 0.0149 0.2759 0.5112 0.053 Uiso calc R 1 1 . .
    C C9 0.0426(3) 0.4326(3) 0.4402(2) 0.0371(6) Uani d . 1 1 . .
    H H9 -0.0099 0.4163 0.3726 0.044 Uiso calc R 1 1 . .
    C C10 0.1056(2) 0.5392(2) 0.4565(2) 0.0295(5) Uani d . 1 1 . .
    O O11 0.09816(16) 0.62631(18) 0.38125(13) 0.0306(4) Uani d . 1 1 . .
    C C12 0.0157(2) 0.6097(3) 0.2789(2) 0.0321(5) Uani d . 1 1 . .
    H H12A -0.0607 0.5992 0.2879 0.039 Uiso calc R 1 1 . .
    H H12B 0.0342 0.5363 0.2438 0.039 Uiso calc R 1 1 . .
    C C13 0.0177(2) 0.7199(3) 0.2117(2) 0.0309(5) Uani d . 1 1 . .
    H H13A -0.0582 0.7298 0.1598 0.037 Uiso calc R 1 1 . .
    H H13B 0.0322 0.7923 0.2585 0.037 Uiso calc R 1 1 . .
    O O14 0.10022(15) 0.71629(19) 0.15489(13) 0.0313(4) Uani d . 1 1 . .
    C C15 0.2133(2) 0.7259(3) 0.22173(19) 0.0305(5) Uani d . 1 1 . .
    H H15A 0.2341 0.6520 0.2660 0.037 Uiso calc R 1 1 . .
    H H15B 0.2204 0.7965 0.2698 0.037 Uiso calc R 1 1 . .
    C C16 0.2910(2) 0.7410(2) 0.15298(19) 0.0294(5) Uani d . 1 1 . .
    H H16A 0.2647 0.8082 0.1016 0.035 Uiso calc R 1 1 . .
    H H16B 0.3692 0.7589 0.1974 0.035 Uiso calc R 1 1 . .
    O O17 0.28744(16) 0.62817(17) 0.09792(14) 0.0308(4) Uani d . 1 1 . .
    C C18 0.34907(19) 0.6155(2) 0.02800(18) 0.0257(4) Uani d . 1 1 . .
    C C19 0.4309(2) 0.6979(3) 0.0181(2) 0.0314(5) Uani d . 1 1 . .
    H H19 0.4429 0.7709 0.0583 0.038 Uiso calc R 1 1 . .
    C C20 0.4949(2) 0.6732(3) -0.0504(2) 0.0369(6) Uani d . 1 1 . .
    H H20 0.5507 0.7298 -0.0567 0.044 Uiso calc R 1 1 . .
    C C21 0.4791(2) 0.5674(3) -0.1099(2) 0.0368(6) Uani d . 1 1 . .
    H H21 0.5234 0.5515 -0.1568 0.044 Uiso calc R 1 1 . .
    C C22 0.3976(2) 0.4848(3) -0.1002(2) 0.0305(5) Uani d . 1 1 . .
    H H22 0.3881 0.4110 -0.1392 0.037 Uiso calc R 1 1 . .
    C C23 0.32910(19) 0.5088(2) -0.03355(18) 0.0248(4) Uani d . 1 1 . .
    C C24 0.2399(2) 0.4172(2) -0.03145(19) 0.0266(5) Uani d . 1 1 . .
    O O24 0.25237(16) 0.31193(18) -0.05580(17) 0.0365(4) Uani d . 1 1 . .
    C C25 0.1368(2) 0.4551(2) -0.00417(19) 0.0258(4) Uani d . 1 1 . .
    H H25 0.1164 0.5384 -0.0079 0.031 Uiso calc R 1 1 . .
    C C26 0.07174(19) 0.3731(2) 0.02578(18) 0.0246(4) Uani d . 1 1 . .
    H H26 0.0963 0.2910 0.0314 0.030 Uiso calc R 1 1 . .
    C C27 -0.03407(19) 0.4002(2) 0.05046(18) 0.0238(4) Uani d . 1 1 . .
    C C28 -0.0994(2) 0.5025(2) 0.0089(2) 0.0275(5) Uani d . 1 1 . .
    H H28 -0.0736 0.5571 -0.0351 0.033 Uiso calc R 1 1 . .
    C C29 -0.2012(2) 0.5259(2) 0.0307(2) 0.0310(5) Uani d . 1 1 . .
    H H29 -0.2447 0.5955 0.0016 0.037 Uiso calc R 1 1 . .
    C C30 -0.2387(2) 0.4466(3) 0.0954(2) 0.0328(5) Uani d . 1 1 . .
    H H30 -0.3085 0.4620 0.1100 0.039 Uiso calc R 1 1 . .
    C C31 -0.1751(2) 0.3444(3) 0.13935(19) 0.0298(5) Uani d . 1 1 . .
    H H31 -0.2012 0.2909 0.1839 0.036 Uiso calc R 1 1 . .
    C C32 -0.0731(2) 0.3219(2) 0.11732(18) 0.0263(5) Uani d . 1 1 . .
    O O33 -0.00317(15) 0.22654(18) 0.15923(14) 0.0312(4) Uani d . 1 1 . .
    C C34 -0.0337(2) 0.1520(2) 0.2361(2) 0.0304(5) Uani d . 1 1 . .
    H H34A -0.1030 0.1049 0.2013 0.036 Uiso calc R 1 1 . .
    H H34B -0.0489 0.2031 0.2925 0.036 Uiso calc R 1 1 . .
    C C35 0.0637(2) 0.0675(3) 0.2836(2) 0.0346(5) Uani d . 1 1 . .
    H H35A 0.0397 0.0026 0.3246 0.042 Uiso calc R 1 1 . .
    H H35B 0.0897 0.0294 0.2265 0.042 Uiso calc R 1 1 . .
    O O36 0.15233(17) 0.1363(2) 0.35162(16) 0.0397(5) Uani d . 1 1 . .
    C C37 0.2517(2) 0.0645(3) 0.3974(2) 0.0430(7) Uani d . 1 1 . .
    H H37A 0.2280 -0.0189 0.4091 0.052 Uiso calc R 1 1 . .
    H H37B 0.2929 0.0987 0.4679 0.052 Uiso calc R 1 1 . .
    C C38 0.3315(3) 0.0587(3) 0.3289(3) 0.0433(7) Uani d . 1 1 . .
    H H38A 0.3875 -0.0066 0.3561 0.052 Uiso calc R 1 1 . .
    H H38B 0.2873 0.0370 0.2552 0.052 Uiso calc R 1 1 . .
    O O39 0.39042(17) 0.1687(2) 0.32615(17) 0.0398(5) Uani d . 1 1 . .
    C C40 0.3283(2) 0.2565(3) 0.2534(2) 0.0355(6) Uani d . 1 1 . .
    H H40A 0.2639 0.2867 0.2770 0.043 Uiso calc R 1 1 . .
    H H40B 0.2978 0.2202 0.1817 0.043 Uiso calc R 1 1 . .
    C C41 0.4075(2) 0.3590(3) 0.2498(2) 0.0335(5) Uani d . 1 1 . .
    H H41A 0.4825 0.3265 0.2503 0.040 Uiso calc R 1 1 . .
    H H41B 0.3769 0.4066 0.1836 0.040 Uiso calc R 1 1 . .
    O O42 0.41902(17) 0.43507(18) 0.34075(15) 0.0338(4) Uani d . 1 1 . .
    C C43 0.4779(2) 0.5409(2) 0.3452(2) 0.0291(5) Uani d . 1 1 . .
    C C44 0.5554(2) 0.5598(3) 0.2867(2) 0.0375(6) Uani d . 1 1 . .
    H H44 0.5687 0.4978 0.2416 0.045 Uiso calc R 1 1 . .
    C C45 0.6126(2) 0.6697(3) 0.2950(2) 0.0399(6) Uani d . 1 1 . .
    H H45 0.6640 0.6831 0.2544 0.048 Uiso calc R 1 1 . .
    C C46 0.5952(2) 0.7595(3) 0.3620(2) 0.0402(6) Uani d . 1 1 . .
    H H46 0.6354 0.8340 0.3681 0.048 Uiso calc R 1 1 . .
    C C47 0.5192(2) 0.7412(3) 0.4201(2) 0.0339(5) Uani d . 1 1 . .
    H H47 0.5077 0.8035 0.4659 0.041 Uiso calc R 1 1 . .
loop_
    _atom_site_aniso_label
    _atom_site_aniso_U_11
    _atom_site_aniso_U_22
    _atom_site_aniso_U_33
    _atom_site_aniso_U_12
    _atom_site_aniso_U_13
    _atom_site_aniso_U_23
    C1 0.0239(10) 0.0335(13) 0.0271(10) -0.0007(10) 0.0083(8) 0.0022(10)
    C2 0.0250(10) 0.0333(12) 0.0254(10) -0.0011(9) 0.0068(8) 0.0013(10)
    C3 0.0306(12) 0.0400(15) 0.0298(11) -0.0059(11) 0.0110(9) -0.0065(11)
    C4 0.0299(11) 0.0424(15) 0.0266(11) -0.0012(11) 0.0106(9) -0.0046(11)
    O4 0.0670(15) 0.0603(16) 0.0529(13) -0.0158(13) 0.0372(12) -0.0260(12)
    C5 0.0264(10) 0.0362(13) 0.0286(11) 0.0054(10) 0.0148(9) -0.0008(10)
    C6 0.0312(12) 0.0477(16) 0.0329(12) 0.0137(12) 0.0156(10) 0.0084(12)
    C7 0.0428(15) 0.0457(17) 0.0458(16) 0.0144(13) 0.0252(13) 0.0179(13)
    C8 0.0499(17) 0.0360(15) 0.0527(17) -0.0003(13) 0.0264(14) 0.0066(13)
    C9 0.0418(14) 0.0332(14) 0.0385(14) -0.0047(12) 0.0154(11) -0.0005(11)
    C10 0.0324(11) 0.0319(12) 0.0275(11) 0.0007(10) 0.0137(9) 0.0015(10)
    O11 0.0372(9) 0.0307(9) 0.0228(7) -0.0078(8) 0.0071(7) -0.0014(7)
    C12 0.0358(12) 0.0325(13) 0.0257(11) -0.0056(10) 0.0051(9) -0.0024(10)
    C13 0.0315(12) 0.0341(13) 0.0291(11) 0.0037(10) 0.0118(9) 0.0036(10)
    O14 0.0298(8) 0.0393(10) 0.0261(8) 0.0015(8) 0.0101(6) 0.0012(8)
    C15 0.0306(12) 0.0336(12) 0.0275(11) -0.0016(10) 0.0087(9) -0.0029(10)
    C16 0.0322(12) 0.0271(12) 0.0291(11) -0.0037(10) 0.0095(9) -0.0045(9)
    O17 0.0362(9) 0.0279(9) 0.0334(9) -0.0060(8) 0.0184(7) -0.0049(7)
    C18 0.0238(10) 0.0283(11) 0.0254(10) -0.0002(9) 0.0076(8) 0.0027(9)
    C19 0.0294(11) 0.0316(13) 0.0334(12) -0.0070(10) 0.0096(9) 0.0020(10)
    C20 0.0267(11) 0.0442(15) 0.0403(13) -0.0087(11) 0.0108(10) 0.0056(12)
    C21 0.0284(12) 0.0488(17) 0.0373(13) -0.0010(12) 0.0158(10) 0.0035(13)
    C22 0.0254(11) 0.0375(13) 0.0301(11) 0.0028(10) 0.0103(9) 0.0036(10)
    C23 0.0205(9) 0.0283(11) 0.0260(10) 0.0010(9) 0.0076(8) 0.0027(9)
    C24 0.0239(10) 0.0280(11) 0.0286(11) -0.0001(9) 0.0087(8) 0.0029(9)
    O24 0.0329(9) 0.0272(9) 0.0522(12) -0.0004(8) 0.0169(8) -0.0042(8)
    C25 0.0266(10) 0.0236(11) 0.0281(11) -0.0014(9) 0.0093(8) -0.0020(9)
    C26 0.0254(10) 0.0237(11) 0.0261(10) -0.0018(9) 0.0098(8) -0.0005(8)
    C27 0.0244(10) 0.0241(11) 0.0240(10) -0.0031(9) 0.0089(8) -0.0016(8)
    C28 0.0287(11) 0.0249(11) 0.0302(11) -0.0022(9) 0.0105(9) -0.0012(9)
    C29 0.0293(11) 0.0277(12) 0.0364(13) 0.0014(10) 0.0105(9) -0.0012(10)
    C30 0.0288(11) 0.0361(14) 0.0363(13) 0.0003(10) 0.0140(10) -0.0044(11)
    C31 0.0295(11) 0.0331(13) 0.0300(11) -0.0038(10) 0.0137(9) -0.0012(10)
    C32 0.0293(11) 0.0255(11) 0.0261(10) -0.0036(9) 0.0111(9) -0.0015(9)
    O33 0.0317(9) 0.0336(9) 0.0317(9) 0.0023(8) 0.0145(7) 0.0088(8)
    C34 0.0329(12) 0.0295(12) 0.0316(12) -0.0031(10) 0.0139(9) 0.0046(10)
    C35 0.0382(13) 0.0329(13) 0.0336(12) -0.0050(11) 0.0118(10) 0.0026(11)
    O36 0.0379(10) 0.0381(11) 0.0405(10) -0.0052(9) 0.0074(8) -0.0026(9)
    C37 0.0390(14) 0.0422(16) 0.0427(15) -0.0061(13) 0.0042(12) 0.0122(13)
    C38 0.0405(15) 0.0318(14) 0.0543(17) -0.0010(12) 0.0088(13) 0.0054(13)
    O39 0.0334(9) 0.0371(11) 0.0448(11) -0.0034(8) 0.0051(8) 0.0071(9)
    C40 0.0351(13) 0.0358(14) 0.0324(12) -0.0018(11) 0.0048(10) 0.0008(11)
    C41 0.0403(13) 0.0349(13) 0.0270(11) -0.0023(11) 0.0126(10) -0.0025(10)
    O42 0.0402(10) 0.0333(10) 0.0333(9) -0.0066(8) 0.0190(8) -0.0048(8)
    C43 0.0260(11) 0.0337(13) 0.0305(11) -0.0014(10) 0.0126(9) 0.0002(10)
    C44 0.0354(13) 0.0450(16) 0.0385(13) -0.0044(12) 0.0208(11) -0.0052(12)
    C45 0.0312(12) 0.0495(17) 0.0437(14) -0.0076(12) 0.0182(11) 0.0005(13)
    C46 0.0343(13) 0.0412(16) 0.0471(15) -0.0120(12) 0.0149(12) -0.0015(13)
    C47 0.0313(12) 0.0373(14) 0.0333(12) -0.0032(11) 0.0097(10) -0.0012(11)
_geom_special_details
;
All s.u.'s (except the s.u. in the dihedral angle between two l.s. planes) are
estimated using the full covariance matrix. The cell s.u.'s are taken into
account individually in the estimation of s.u.'s in distances, angles and
torsion angles; correlations between s.u.'s in cell parameters are only used
when they are defined by crystal symmetry. An approximate (isotropic)
treatment of cell s.u.'s is used for estimating s.u.'s involving l.s. planes.
;
loop_
    _geom_bond_atom_site_label_1
    _geom_bond_atom_site_label_2
    _geom_bond_site_symmetry_2
    _geom_bond_distance
    _geom_bond_publ_flag
    C1 C47 . 1.401(4) ?
    C1 C43 . 1.402(4) ?
    C1 C2 . 1.474(3) ?
    C2 C3 . 1.335(4) ?
    C2 H2 . 0.9500 ?
    C3 C4 . 1.472(3) ?
    C3 H3 . 0.9500 ?
    C4 O4 . 1.222(3) ?
    C4 C5 . 1.500(4) ?
    C5 C6 . 1.389(4) ?
    C5 C10 . 1.405(3) ?
    C6 C7 . 1.387(5) ?
    C6 H6 . 0.9500 ?
    C7 C8 . 1.376(5) ?
    C7 H7 . 0.9500 ?
    C8 C9 . 1.394(4) ?
    C8 H8 . 0.9500 ?
    C9 C10 . 1.391(4) ?
    C9 H9 . 0.9500 ?
    C10 O11 . 1.361(3) ?
    O11 C12 . 1.440(3) ?
    C12 C13 . 1.505(4) ?
    C12 H12A . 0.9900 ?
    C12 H12B . 0.9900 ?
    C13 O14 . 1.426(3) ?
    C13 H13A . 0.9900 ?
    C13 H13B . 0.9900 ?
    O14 C15 . 1.418(3) ?
    C15 C16 . 1.504(3) ?
    C15 H15A . 0.9900 ?
    C15 H15B . 0.9900 ?
    C16 O17 . 1.433(3) ?
    C16 H16A . 0.9900 ?
    C16 H16B . 0.9900 ?
    O17 C18 . 1.358(3) ?
    C18 C19 . 1.391(3) ?
    C18 C23 . 1.407(3) ?
    C19 C20 . 1.384(4) ?
    C19 H19 . 0.9500 ?
    C20 C21 . 1.386(4) ?
    C20 H20 . 0.9500 ?
    C21 C22 . 1.388(4) ?
    C21 H21 . 0.9500 ?
    C22 C23 . 1.407(3) ?
    C22 H22 . 0.9500 ?
    C23 C24 . 1.499(3) ?
    C24 O24 . 1.226(3) ?
    C24 C25 . 1.477(3) ?
    C25 C26 . 1.341(3) ?
    C25 H25 . 0.9500 ?
    C26 C27 . 1.463(3) ?
    C26 H26 . 0.9500 ?
    C27 C28 . 1.402(3) ?
    C27 C32 . 1.411(3) ?
    C28 C29 . 1.389(3) ?
    C28 H28 . 0.9500 ?
    C29 C30 . 1.389(4) ?
    C29 H29 . 0.9500 ?
    C30 C31 . 1.397(4) ?
    C30 H30 . 0.9500 ?
    C31 C32 . 1.392(3) ?
    C31 H31 . 0.9500 ?
    C32 O33 . 1.369(3) ?
    O33 C34 . 1.433(3) ?
    C34 C35 . 1.504(4) ?
    C34 H34A . 0.9900 ?
    C34 H34B . 0.9900 ?
    C35 O36 . 1.413(3) ?
    C35 H35A . 0.9900 ?
    C35 H35B . 0.9900 ?
    O36 C37 . 1.435(4) ?
    C37 C38 . 1.515(5) ?
    C37 H37A . 0.9900 ?
    C37 H37B . 0.9900 ?
    C38 O39 . 1.420(4) ?
    C38 H38A . 0.9900 ?
    C38 H38B . 0.9900 ?
    O39 C40 . 1.417(3) ?
    C40 C41 . 1.504(4) ?
    C40 H40A . 0.9900 ?
    C40 H40B . 0.9900 ?
    C41 O42 . 1.431(3) ?
    C41 H41A . 0.9900 ?
    C41 H41B . 0.9900 ?
    O42 C43 . 1.366(3) ?
    C43 C44 . 1.405(3) ?
    C44 C45 . 1.390(4) ?
    C44 H44 . 0.9500 ?
    C45 C46 . 1.382(4) ?
    C45 H45 . 0.9500 ?
    C46 C47 . 1.384(4) ?
    C46 H46 . 0.9500 ?
    C47 H47 . 0.9500 ?
loop_
    _geom_angle_atom_site_label_1
    _geom_angle_atom_site_label_2
    _geom_angle_atom_site_label_3
    _geom_angle_site_symmetry_1
    _geom_angle_site_symmetry_3
    _geom_angle
    _geom_angle_publ_flag
    C47 C1 C43 . . 118.6(2) ?
    C47 C1 C2 . . 121.7(2) ?
    C43 C1 C2 . . 119.6(2) ?
    C3 C2 C1 . . 124.9(2) ?
    C3 C2 H2 . . 117.5 ?
    C1 C2 H2 . . 117.5 ?
    C2 C3 C4 . . 123.1(3) ?
    C2 C3 H3 . . 118.5 ?
    C4 C3 H3 . . 118.5 ?
    O4 C4 C3 . . 119.7(3) ?
    O4 C4 C5 . . 120.2(2) ?
    C3 C4 C5 . . 120.0(2) ?
    C6 C5 C10 . . 118.7(3) ?
    C6 C5 C4 . . 118.6(2) ?
    C10 C5 C4 . . 122.6(2) ?
    C7 C6 C5 . . 121.5(3) ?
    C7 C6 H6 . . 119.3 ?
    C5 C6 H6 . . 119.3 ?
    C8 C7 C6 . . 119.3(3) ?
    C8 C7 H7 . . 120.3 ?
    C6 C7 H7 . . 120.3 ?
    C7 C8 C9 . . 120.7(3) ?
    C7 C8 H8 . . 119.7 ?
    C9 C8 H8 . . 119.7 ?
    C10 C9 C8 . . 119.9(3) ?
    C10 C9 H9 . . 120.1 ?
    C8 C9 H9 . . 120.1 ?
    O11 C10 C9 . . 124.6(2) ?
    O11 C10 C5 . . 115.5(2) ?
    C9 C10 C5 . . 119.9(2) ?
    C10 O11 C12 . . 117.8(2) ?
    O11 C12 C13 . . 108.4(2) ?
    O11 C12 H12A . . 110.0 ?
    C13 C12 H12A . . 110.0 ?
    O11 C12 H12B . . 110.0 ?
    C13 C12 H12B . . 110.0 ?
    H12A C12 H12B . . 108.4 ?
    O14 C13 C12 . . 114.8(2) ?
    O14 C13 H13A . . 108.6 ?
    C12 C13 H13A . . 108.6 ?
    O14 C13 H13B . . 108.6 ?
    C12 C13 H13B . . 108.6 ?
    H13A C13 H13B . . 107.6 ?
    C15 O14 C13 . . 113.40(18) ?
    O14 C15 C16 . . 108.72(19) ?
    O14 C15 H15A . . 109.9 ?
    C16 C15 H15A . . 109.9 ?
    O14 C15 H15B . . 109.9 ?
    C16 C15 H15B . . 109.9 ?
    H15A C15 H15B . . 108.3 ?
    O17 C16 C15 . . 105.9(2) ?
    O17 C16 H16A . . 110.6 ?
    C15 C16 H16A . . 110.6 ?
    O17 C16 H16B . . 110.6 ?
    C15 C16 H16B . . 110.6 ?
    H16A C16 H16B . . 108.7 ?
    C18 O17 C16 . . 119.23(19) ?
    O17 C18 C19 . . 124.0(2) ?
    O17 C18 C23 . . 115.7(2) ?
    C19 C18 C23 . . 120.2(2) ?
    C20 C19 C18 . . 119.8(3) ?
    C20 C19 H19 . . 120.1 ?
    C18 C19 H19 . . 120.1 ?
    C19 C20 C21 . . 121.2(3) ?
    C19 C20 H20 . . 119.4 ?
    C21 C20 H20 . . 119.4 ?
    C20 C21 C22 . . 119.1(2) ?
    C20 C21 H21 . . 120.4 ?
    C22 C21 H21 . . 120.4 ?
    C21 C22 C23 . . 121.0(3) ?
    C21 C22 H22 . . 119.5 ?
    C23 C22 H22 . . 119.5 ?
    C22 C23 C18 . . 118.5(2) ?
    C22 C23 C24 . . 117.5(2) ?
    C18 C23 C24 . . 124.0(2) ?
    O24 C24 C25 . . 120.9(2) ?
    O24 C24 C23 . . 119.0(2) ?
    C25 C24 C23 . . 120.1(2) ?
    C26 C25 C24 . . 120.7(2) ?
    C26 C25 H25 . . 119.7 ?
    C24 C25 H25 . . 119.7 ?
    C25 C26 C27 . . 125.1(2) ?
    C25 C26 H26 . . 117.5 ?
    C27 C26 H26 . . 117.5 ?
    C28 C27 C32 . . 118.2(2) ?
    C28 C27 C26 . . 121.8(2) ?
    C32 C27 C26 . . 120.0(2) ?
    C29 C28 C27 . . 121.3(2) ?
    C29 C28 H28 . . 119.3 ?
    C27 C28 H28 . . 119.3 ?
    C30 C29 C28 . . 119.4(2) ?
    C30 C29 H29 . . 120.3 ?
    C28 C29 H29 . . 120.3 ?
    C29 C30 C31 . . 120.8(2) ?
    C29 C30 H30 . . 119.6 ?
    C31 C30 H30 . . 119.6 ?
    C32 C31 C30 . . 119.4(2) ?
    C32 C31 H31 . . 120.3 ?
    C30 C31 H31 . . 120.3 ?
    O33 C32 C31 . . 123.7(2) ?
    O33 C32 C27 . . 115.5(2) ?
    C31 C32 C27 . . 120.8(2) ?
    C32 O33 C34 . . 117.32(19) ?
    O33 C34 C35 . . 107.8(2) ?
    O33 C34 H34A . . 110.2 ?
    C35 C34 H34A . . 110.2 ?
    O33 C34 H34B . . 110.2 ?
    C35 C34 H34B . . 110.2 ?
    H34A C34 H34B . . 108.5 ?
    O36 C35 C34 . . 107.8(2) ?
    O36 C35 H35A . . 110.1 ?
    C34 C35 H35A . . 110.1 ?
    O36 C35 H35B . . 110.1 ?
    C34 C35 H35B . . 110.1 ?
    H35A C35 H35B . . 108.5 ?
    C35 O36 C37 . . 112.1(2) ?
    O36 C37 C38 . . 113.4(2) ?
    O36 C37 H37A . . 108.9 ?
    C38 C37 H37A . . 108.9 ?
    O36 C37 H37B . . 108.9 ?
    C38 C37 H37B . . 108.9 ?
    H37A C37 H37B . . 107.7 ?
    O39 C38 C37 . . 113.9(3) ?
    O39 C38 H38A . . 108.8 ?
    C37 C38 H38A . . 108.8 ?
    O39 C38 H38B . . 108.8 ?
    C37 C38 H38B . . 108.8 ?
    H38A C38 H38B . . 107.7 ?
    C40 O39 C38 . . 114.8(2) ?
    O39 C40 C41 . . 107.8(2) ?
    O39 C40 H40A . . 110.1 ?
    C41 C40 H40A . . 110.1 ?
    O39 C40 H40B . . 110.1 ?
    C41 C40 H40B . . 110.1 ?
    H40A C40 H40B . . 108.5 ?
    O42 C41 C40 . . 108.8(2) ?
    O42 C41 H41A . . 109.9 ?
    C40 C41 H41A . . 109.9 ?
    O42 C41 H41B . . 109.9 ?
    C40 C41 H41B . . 109.9 ?
    H41A C41 H41B . . 108.3 ?
    C43 O42 C41 . . 117.28(19) ?
    O42 C43 C1 . . 117.1(2) ?
    O42 C43 C44 . . 122.8(2) ?
    C1 C43 C44 . . 120.1(2) ?
    C45 C44 C43 . . 119.8(3) ?
    C45 C44 H44 . . 120.1 ?
    C43 C44 H44 . . 120.1 ?
    C46 C45 C44 . . 120.3(3) ?
    C46 C45 H45 . . 119.8 ?
    C44 C45 H45 . . 119.8 ?
    C45 C46 C47 . . 120.1(3) ?
    C45 C46 H46 . . 120.0 ?
    C47 C46 H46 . . 120.0 ?
    C46 C47 C1 . . 121.1(3) ?
    C46 C47 H47 . . 119.5 ?
    C1 C47 H47 . . 119.5 ?
loop_
    _geom_torsion_atom_site_label_1
    _geom_torsion_atom_site_label_2
    _geom_torsion_atom_site_label_3
    _geom_torsion_atom_site_label_4
    _geom_torsion_site_symmetry_1
    _geom_torsion_site_symmetry_2
    _geom_torsion_site_symmetry_3
    _geom_torsion_site_symmetry_4
    _geom_torsion
    _geom_torsion_publ_flag
    C47 C1 C2 C3 . . . . 1.0(4) ?
    C43 C1 C2 C3 . . . . -175.4(3) ?
    C1 C2 C3 C4 . . . . 178.7(2) ?
    C2 C3 C4 O4 . . . . 169.5(3) ?
    C2 C3 C4 C5 . . . . -7.0(4) ?
    O4 C4 C5 C6 . . . . -62.2(4) ?
    C3 C4 C5 C6 . . . . 114.2(3) ?
    O4 C4 C5 C10 . . . . 117.0(3) ?
    C3 C4 C5 C10 . . . . -66.5(3) ?
    C10 C5 C6 C7 . . . . 1.7(4) ?
    C4 C5 C6 C7 . . . . -179.1(2) ?
    C5 C6 C7 C8 . . . . -1.1(4) ?
    C6 C7 C8 C9 . . . . -0.5(4) ?
    C7 C8 C9 C10 . . . . 1.6(5) ?
    C8 C9 C10 O11 . . . . -179.8(3) ?
    C8 C9 C10 C5 . . . . -1.0(4) ?
    C6 C5 C10 O11 . . . . 178.3(2) ?
    C4 C5 C10 O11 . . . . -0.9(3) ?
    C6 C5 C10 C9 . . . . -0.6(4) ?
    C4 C5 C10 C9 . . . . -179.8(2) ?
    C9 C10 O11 C12 . . . . 3.0(4) ?
    C5 C10 O11 C12 . . . . -175.9(2) ?
    C10 O11 C12 C13 . . . . 176.5(2) ?
    O11 C12 C13 O14 . . . . 86.1(3) ?
    C12 C13 O14 C15 . . . . -69.8(3) ?
    C13 O14 C15 C16 . . . . -171.1(2) ?
    O14 C15 C16 O17 . . . . -67.8(3) ?
    C15 C16 O17 C18 . . . . 179.1(2) ?
    C16 O17 C18 C19 . . . . 11.0(3) ?
    C16 O17 C18 C23 . . . . -171.5(2) ?
    O17 C18 C19 C20 . . . . 175.6(2) ?
    C23 C18 C19 C20 . . . . -1.7(4) ?
    C18 C19 C20 C21 . . . . 0.0(4) ?
    C19 C20 C21 C22 . . . . -0.2(4) ?
    C20 C21 C22 C23 . . . . 1.9(4) ?
    C21 C22 C23 C18 . . . . -3.5(4) ?
    C21 C22 C23 C24 . . . . 177.4(2) ?
    O17 C18 C23 C22 . . . . -174.1(2) ?
    C19 C18 C23 C22 . . . . 3.4(3) ?
    O17 C18 C23 C24 . . . . 4.9(3) ?
    C19 C18 C23 C24 . . . . -177.6(2) ?
    C22 C23 C24 O24 . . . . 24.2(3) ?
    C18 C23 C24 O24 . . . . -154.8(2) ?
    C22 C23 C24 C25 . . . . -153.5(2) ?
    C18 C23 C24 C25 . . . . 27.4(3) ?
    O24 C24 C25 C26 . . . . 20.1(4) ?
    C23 C24 C25 C26 . . . . -162.1(2) ?
    C24 C25 C26 C27 . . . . -177.5(2) ?
    C25 C26 C27 C28 . . . . 24.2(4) ?
    C25 C26 C27 C32 . . . . -156.2(2) ?
    C32 C27 C28 C29 . . . . -1.2(4) ?
    C26 C27 C28 C29 . . . . 178.4(2) ?
    C27 C28 C29 C30 . . . . 0.3(4) ?
    C28 C29 C30 C31 . . . . 0.5(4) ?
    C29 C30 C31 C32 . . . . -0.3(4) ?
    C30 C31 C32 O33 . . . . 177.9(2) ?
    C30 C31 C32 C27 . . . . -0.6(4) ?
    C28 C27 C32 O33 . . . . -177.2(2) ?
    C26 C27 C32 O33 . . . . 3.1(3) ?
    C28 C27 C32 C31 . . . . 1.4(3) ?
    C26 C27 C32 C31 . . . . -178.3(2) ?
    C31 C32 O33 C34 . . . . -4.8(3) ?
    C27 C32 O33 C34 . . . . 173.7(2) ?
    C32 O33 C34 C35 . . . . -170.8(2) ?
    O33 C34 C35 O36 . . . . 72.6(3) ?
    C34 C35 O36 C37 . . . . -177.4(2) ?
    C35 O36 C37 C38 . . . . 88.0(3) ?
    O36 C37 C38 O39 . . . . 71.8(3) ?
    C37 C38 O39 C40 . . . . -81.9(3) ?
    C38 O39 C40 C41 . . . . -172.4(2) ?
    O39 C40 C41 O42 . . . . -79.6(3) ?
    C40 C41 O42 C43 . . . . -172.9(2) ?
    C41 O42 C43 C1 . . . . 159.6(2) ?
    C41 O42 C43 C44 . . . . -20.9(4) ?
    C47 C1 C43 O42 . . . . 179.0(2) ?
    C2 C1 C43 O42 . . . . -4.5(3) ?
    C47 C1 C43 C44 . . . . -0.6(4) ?
    C2 C1 C43 C44 . . . . 175.9(2) ?
    O42 C43 C44 C45 . . . . -179.9(3) ?
    C1 C43 C44 C45 . . . . -0.4(4) ?
    C43 C44 C45 C46 . . . . 1.2(5) ?
    C44 C45 C46 C47 . . . . -1.0(5) ?
    C45 C46 C47 C1 . . . . 0.0(4) ?
    C43 C1 C47 C46 . . . . 0.8(4) ?
    C2 C1 C47 C46 . . . . -175.7(3) ?
