# Supplementary material for: (2E,25E)-11,14,17,33,36,39,42-Hepta­oxa­penta­cyclo­[41.4.0.05,10.018,23.027,32]hepta­tetra­conta-1(43),2,5(10),6,8,18,20,22,25,27,29,31,44,46-tetra­decaene-4,24-dione
Source: Acta Crystallogr Sect E Struct Rep Online. 2011 Apr 13;67(Pt 5):o1128–9. doi: 10.1107/S1600536811013201 (PMC3089172; doi:10.1107/S1600536811013201)
Supplement: Supplementary file 2 [file e-67-o1128-Isup2.hkl]

# 
# h,k,l, Fc-squared, Fo-squared, sigma(Fo-squared) and status flag 
# 
data_I
_shelx_title ' VEK57 in P2(1)' 
_shelx_refln_list_code          4 
_shelx_F_calc_maximum      187.39 
_exptl_crystal_F_000       704.00 
_reflns_d_resolution_high  0.7098 
 
loop_ 
 _symmetry_equiv_pos_as_xyz 
 'x, y, z' 
 '-x, y+1/2, -z' 
 
_cell_length_a    12.3268 
_cell_length_b    11.0271 
_cell_length_c    13.1142 
_cell_angle_alpha  90.000 
_cell_angle_beta  106.933 
_cell_angle_gamma  90.000 
 
_shelx_F_squared_multiplier     1.000 
 
loop_ 
 _refln_index_h 
 _refln_index_k 
 _refln_index_l 
 _refln_F_squared_calc 
 _refln_F_squared_meas 
 _refln_F_squared_sigma 
 _refln_observed_status 
   2   0   0     1145.65     1061.39     23.55 o 
   3   0   0      537.26      479.02      6.60 o 
   4   0   0      254.23      231.03      3.70 o 
   5   0   0       83.88       58.33      1.55 o 
   6   0   0      720.90      717.40     10.20 o 
   7   0   0      144.50      147.18      5.31 o 
   8   0   0      307.60      299.08      5.34 o 
   9   0   0        5.08        1.25      0.84 o 
  10   0   0       29.09       17.18      1.50 o 
  11   0   0        7.22        2.41      1.54 o 
  12   0   0      159.60      163.66      5.56 o 
  13   0   0        1.76       -0.20      1.79 o 
  14   0   0       94.06       89.65      4.52 o 
  15   0   0        9.74        9.34      3.98 o 
  16   0   0        1.01       -0.85      4.09 o 
   1   1   0     3897.45     4021.42     41.60 o 
   2   1   0     1501.38     1552.68     13.98 o 
   3   1   0     2922.56     2998.81     26.69 o 
   4   1   0      644.37      654.47      8.69 o 
   5   1   0      468.19      498.38      6.77 o 
   6   1   0      123.11      124.69      1.98 o 
   7   1   0      261.60      251.95      3.21 o 
   8   1   0      363.23      369.75      5.62 o 
   9   1   0       44.40       37.55      2.12 o 
  10   1   0        9.28        7.14      0.84 o 
  11   1   0      170.50      179.25      3.43 o 
  12   1   0      487.09      560.96      8.70 o 
  13   1   0       37.74       30.80      2.35 o 
  14   1   0      138.22      153.15      4.78 o 
  15   1   0       53.64       60.78      3.73 o 
  16   1   0       32.43       32.70      4.10 o 
   0   2   0     9961.57     9257.73    234.61 o 
   1   2   0     2244.88     2381.73     21.24 o 
   2   2   0      262.64      272.27      2.84 o 
   3   2   0     1576.04     1661.32     15.09 o 
   4   2   0      768.45      850.04      8.84 o 
   5   2   0      472.66      490.91      5.14 o 
   6   2   0      779.35      830.22      8.27 o 
   7   2   0       63.25       51.50      1.69 o 
   8   2   0      433.17      424.87      4.96 o 
   9   2   0       53.16       43.68      1.53 o 
  10   2   0      104.70       84.27      2.21 o 
  11   2   0      299.91      328.26      5.12 o 
  12   2   0       45.45       42.64      2.29 o 
  13   2   0       24.30       21.30      1.88 o 
  14   2   0       43.85       38.51      3.35 o 
  15   2   0        4.99        3.43      2.08 o 
  16   2   0       11.09        8.85      4.28 o 
   1   3   0     3253.99     3378.59     32.90 o 
   2   3   0      742.36      811.73      7.71 o 
   3   3   0       43.98       37.69      0.81 o 
   4   3   0     1578.84     1544.17     14.30 o 
   5   3   0     2720.96     2994.91     27.06 o 
   6   3   0      202.48      212.63      2.82 o 
   7   3   0      296.77      296.00      5.12 o 
   8   3   0      342.92      345.13      4.29 o 
   9   3   0      133.89      113.79      2.49 o 
  10   3   0      249.18      253.82      7.43 o 
  11   3   0      254.74      273.40      4.59 o 
  12   3   0      210.24      211.72      4.07 o 
  13   3   0      116.49      108.96      3.44 o 
  14   3   0        8.58        7.18      1.92 o 
  15   3   0        8.54        6.29      2.24 o 
  16   3   0       23.79       20.32      3.74 o 
   0   4   0      215.94      238.80      3.82 o 
   1   4   0      312.65      350.72      4.04 o 
   2   4   0      644.56      728.21      7.74 o 
   3   4   0      462.43      548.22      5.61 o 
   4   4   0      437.56      430.33      4.67 o 
   5   4   0      935.39      996.86     10.68 o 
   6   4   0       44.27       51.92      1.40 o 
   7   4   0      274.52      238.83      3.69 o 
   8   4   0      277.14      259.47      3.55 o 
   9   4   0      459.08      492.67      6.84 o 
  10   4   0      362.16      391.35      5.74 o 
  11   4   0      151.66      146.07      5.11 o 
  12   4   0       40.90       35.56      2.01 o 
  13   4   0        8.93        5.97      1.57 o 
  14   4   0        8.56        4.79      2.09 o 
  15   4   0       58.15       69.56      4.40 o 
  16   4   0        5.85       10.33      3.47 o 
   1   5   0       53.88       50.58      1.08 o 
   2   5   0      237.73      236.44      3.10 o 
   3   5   0      562.86      627.31      7.01 o 
   4   5   0       48.58       32.85      0.97 o 
   5   5   0      133.09      116.73      2.98 o 
   6   5   0       26.34       21.35      1.03 o 
   7   5   0      278.52      292.34      3.85 o 
   8   5   0       11.00        9.19      0.87 o 
   9   5   0       31.91       28.09      1.88 o 
  10   5   0      177.98      159.17      3.30 o 
  11   5   0      106.95      100.76      2.72 o 
  12   5   0       52.63       49.22      2.57 o 
  13   5   0       47.56       44.02      2.84 o 
  14   5   0       25.91       27.63      2.80 o 
  15   5   0        3.71        2.78      2.33 o 
   0   6   0      236.35      234.38      5.46 o 
   1   6   0       60.52       66.39      1.88 o 
   2   6   0      562.86      626.44      9.32 o 
   3   6   0      141.56      119.68      2.30 o 
   4   6   0      713.86      782.31      8.74 o 
   5   6   0       26.99       18.67      1.17 o 
   6   6   0       68.81       68.69      1.60 o 
   7   6   0      130.18      114.75      2.69 o 
   8   6   0       61.81       53.62      3.20 o 
   9   6   0      194.02      203.56      3.77 o 
  10   6   0       89.47       77.70      2.38 o 
  11   6   0        9.13        7.98      1.28 o 
  12   6   0       23.38       20.25      1.71 o 
  13   6   0       15.43       14.93      2.21 o 
  14   6   0        7.98        6.98      3.84 o 
  15   6   0       17.43       21.67      8.25 o 
   1   7   0      358.63      339.68      4.33 o 
   2   7   0      245.85      284.30      3.81 o 
   3   7   0        6.65        5.59      0.63 o 
   4   7   0      427.90      414.08      5.27 o 
   5   7   0      101.77       85.91      1.93 o 
   6   7   0      133.99      124.24      2.29 o 
   7   7   0       67.18       58.98      1.64 o 
   8   7   0      129.82      121.74      2.76 o 
   9   7   0        4.40        1.59      0.99 o 
  10   7   0       10.99        7.71      1.47 o 
  11   7   0      148.48      153.66      4.05 o 
  12   7   0       77.94       84.31      3.32 o 
  13   7   0       76.84       99.64      4.36 o 
  14   7   0       18.48       19.14      4.78 o 
   0   8   0       65.92       54.93      1.88 o 
   1   8   0      303.70      313.52      5.02 o 
   2   8   0        7.67        3.92      0.80 o 
   3   8   0      114.34      114.50      2.94 o 
   4   8   0      157.24      151.54      3.22 o 
   5   8   0       46.35       27.75      1.70 o 
   6   8   0      134.70      110.88      3.12 o 
   7   8   0       27.35       18.77      1.80 o 
   8   8   0        4.71        3.11      1.26 o 
   9   8   0       27.26       26.94      2.01 o 
  10   8   0      177.30      195.92      4.63 o 
  11   8   0       57.20       60.48      2.97 o 
  12   8   0       56.65       65.01      3.75 o 
  13   8   0       11.62       13.31      2.45 o 
  14   8   0       30.99       44.51      6.28 o 
   1   9   0      426.49      450.10      7.91 o 
   2   9   0      188.09      170.83      3.79 o 
   3   9   0      285.21      285.78      4.92 o 
   4   9   0      156.59      144.24      4.12 o 
   5   9   0      202.67      195.84      3.99 o 
   6   9   0       75.02       61.82      2.30 o 
   7   9   0       60.52       59.80      2.87 o 
   8   9   0       30.24       27.65      2.30 o 
   9   9   0       70.78       68.90      3.39 o 
  10   9   0        1.22        0.65      1.55 o 
  11   9   0        2.68        2.94      1.90 o 
  12   9   0        9.93       10.57      3.53 o 
  13   9   0        0.62       -2.38      2.65 o 
   0  10   0      602.05      692.41     14.41 o 
   1  10   0      199.00      213.69      4.59 o 
   2  10   0        1.66        0.90      1.06 o 
   3  10   0      140.13      151.24      4.27 o 
   4  10   0       72.74       63.36      2.85 o 
   5  10   0       22.89       15.73      1.78 o 
   6  10   0        5.63        4.54      1.85 o 
   7  10   0       18.56       16.27      3.17 o 
   8  10   0        8.54        4.89      1.67 o 
   9  10   0      177.26      217.23      5.83 o 
  10  10   0        3.01        3.23      1.91 o 
  11  10   0       62.19       87.39      5.34 o 
  12  10   0        1.84        1.49      3.16 o 
   1  11   0       71.34       65.33      2.80 o 
   2  11   0      317.91      346.19      6.46 o 
   3  11   0      770.96      912.43     12.93 o 
   4  11   0      191.09      189.55      5.14 o 
   5  11   0       10.52        6.00      1.62 o 
   6  11   0        3.52        1.63      1.96 o 
   7  11   0        2.71        3.28      2.04 o 
   8  11   0       11.26       11.10      2.66 o 
   9  11   0       47.53       54.51      4.38 o 
  10  11   0       50.26       58.05      5.39 o 
   0  12   0       44.28       40.33      3.46 o 
   1  12   0       92.91       96.00      3.29 o 
   2  12   0        6.04        5.70      1.43 o 
   3  12   0       17.07       15.97      1.86 o 
   4  12   0      131.73      135.33      3.98 o 
   5  12   0       31.32       33.03      4.50 o 
   6  12   0       10.06        4.49      2.32 o 
   7  12   0       27.35       27.85      3.38 o 
   8  12   0        1.74        0.72      2.39 o 
   9  12   0       46.70       47.18      4.41 o 
  10  12   0        0.59        8.32      4.30 o 
   1  13   0       20.62       14.29      1.90 o 
   2  13   0       16.34       12.35      1.81 o 
   3  13   0       37.67       35.30      2.55 o 
   4  13   0       51.35       45.78      2.80 o 
   5  13   0       32.63       30.10      2.97 o 
   6  13   0       51.27       57.34      3.73 o 
   7  13   0       26.53       28.25      3.75 o 
   8  13   0       39.16       50.45      6.33 o 
   9  13   0       23.95       24.23      3.88 o 
   0  14   0        9.72       12.29      2.88 o 
   1  14   0       41.59       47.46      2.97 o 
   2  14   0        8.33        5.97      1.86 o 
   3  14   0        0.41       -1.66      1.66 o 
   4  14   0       14.82       15.21      2.55 o 
   5  14   0        3.65        1.76      2.14 o 
   6  14   0        7.25        4.93      2.45 o 
   7  14   0        4.07        1.91      2.64 o 
   1  15   0        9.71       12.62      3.31 o 
   2  15   0        9.97       13.20      2.31 o 
   3  15   0       14.92       13.48      2.78 o 
   4  15   0        3.28        3.13      2.52 o 
 -16   0   1        0.19       -0.67      3.84 o 
 -15   0   1       38.32       43.47      5.75 o 
 -14   0   1      121.26      142.24      5.60 o 
 -13   0   1        0.03       -1.65      1.76 o 
 -12   0   1       78.86       72.03      3.74 o 
 -11   0   1       12.27        4.23      1.17 o 
 -10   0   1      132.15      113.63      3.13 o 
  -9   0   1       19.29        7.93      1.10 o 
  -8   0   1        0.02       -0.02      0.67 o 
  -7   0   1        2.10        1.23      0.63 o 
  -6   0   1      622.92      617.13      8.92 o 
  -5   0   1      747.79      784.51     10.78 o 
  -4   0   1     5325.74     5548.61     69.24 o 
  -3   0   1     2092.56     2246.03     28.40 o 
  -2   0   1     1490.02     1494.19     18.99 o 
  -1   0   1     2767.61     2806.07     43.27 o 
   1   0   1       37.34       29.59      2.45 o 
   2   0   1        1.57        0.07      0.19 o 
   3   0   1      379.64      377.56      5.39 o 
   4   0   1       26.08       23.33      1.58 o 
   5   0   1      169.30      155.73      2.92 o 
   6   0   1      121.18      124.90      2.67 o 
   7   0   1       16.59        9.50      0.96 o 
   8   0   1        1.26        0.23      0.74 o 
   9   0   1      211.30      206.74      5.20 o 
  10   0   1        2.96        1.81      1.36 o 
  11   0   1       60.81       46.44      3.15 o 
  12   0   1       22.02       23.15      2.93 o 
  13   0   1        0.81       -0.86      1.66 o 
  14   0   1       30.11       22.28      2.98 o 
  15   0   1       88.12      100.19      5.19 o 
  16   0   1        1.48        0.67      3.95 o 
 -16   1   1       55.87       64.06      5.16 o 
 -15   1   1      161.97      194.84     10.42 o 
 -14   1   1       29.13       30.95      3.42 o 
 -13   1   1        3.47        1.14      1.24 o 
 -12   1   1      209.81      202.67      4.37 o 
 -11   1   1      275.32      283.91      4.65 o 
 -10   1   1      116.67      115.58      2.24 o 
  -9   1   1      240.75      238.68      3.36 o 
  -8   1   1      400.52      390.90      6.32 o 
  -7   1   1      612.32      608.24      6.41 o 
  -6   1   1       46.17       43.71      1.08 o 
  -5   1   1      583.71      613.11      6.14 o 
  -4   1   1       55.43       52.53      1.36 o 
  -3   1   1     4152.86     4502.30     39.79 o 
  -2   1   1     9641.90     9700.67     85.42 o 
  -1   1   1      398.79      394.67      6.39 o 
   0   1   1      149.84      158.16      2.06 o 
   1   1   1      528.61      496.28      5.69 o 
   2   1   1      422.36      473.51      5.06 o 
   3   1   1     1485.48     1563.00     15.58 o 
   4   1   1      238.94      257.22      4.72 o 
   5   1   1      408.04      396.03      4.27 o 
   6   1   1     1008.74     1132.04     15.41 o 
   7   1   1      305.12      328.75      4.16 o 
   8   1   1      432.96      443.26      5.12 o 
   9   1   1      265.57      291.21      3.85 o 
  10   1   1      163.00      150.35      2.99 o 
  11   1   1      233.76      239.74      4.84 o 
  12   1   1      365.03      405.22      7.04 o 
  13   1   1        4.47        3.47      1.38 o 
  14   1   1        0.92       -0.38      1.43 o 
  15   1   1       11.72        9.55      1.97 o 
  16   1   1       47.43       55.31      4.80 o 
 -16   2   1       52.50       61.05      5.05 o 
 -15   2   1       34.97       40.15      5.73 o 
 -14   2   1      302.50      362.47     12.49 o 
 -13   2   1      147.20      160.61      5.80 o 
 -12   2   1       80.35       80.37      2.37 o 
 -11   2   1      476.49      543.34      7.25 o 
 -10   2   1      113.12       90.96      2.00 o 
  -9   2   1      157.12      153.99      2.54 o 
  -8   2   1      447.58      468.30      5.34 o 
  -7   2   1      380.87      387.65      4.48 o 
  -6   2   1      181.91      193.32      2.57 o 
  -5   2   1      594.49      576.32      5.88 o 
  -4   2   1      806.27      845.58      8.83 o 
  -3   2   1      205.33      206.12      2.36 o 
  -2   2   1     6266.03     6626.72     58.30 o 
  -1   2   1     2467.36     2542.48     24.82 o 
   0   2   1     3506.35     3584.41     37.44 o 
   1   2   1     5365.50     5660.07     50.00 o 
   2   2   1      433.11      466.31      4.58 o 
   3   2   1      203.15      160.63      1.98 o 
   4   2   1      570.05      587.91      6.00 o 
   5   2   1      167.73      162.46      2.17 o 
   6   2   1      588.08      611.54      6.35 o 
   7   2   1      179.47      159.83      2.37 o 
   8   2   1       65.38       51.63      1.31 o 
   9   2   1       52.74       39.02      1.79 o 
  10   2   1      221.98      221.80      4.59 o 
  11   2   1       60.66       56.09      4.63 o 
  12   2   1       36.60       30.39      2.20 o 
  13   2   1      124.76      134.05      3.79 o 
  14   2   1       33.74       28.17      2.30 o 
  15   2   1       24.34       20.10      2.35 o 
  16   2   1       13.77       14.20      3.32 o 
 -16   3   1       32.28       27.09      3.90 o 
 -15   3   1        5.97        3.13      3.60 o 
 -14   3   1       24.60       23.31      2.96 o 
 -13   3   1       22.12       15.18      1.77 o 
 -12   3   1       29.09       26.73      2.20 o 
 -11   3   1      406.23      450.85      6.39 o 
 -10   3   1      344.57      351.36      5.19 o 
  -9   3   1       82.73       70.04      1.69 o 
  -8   3   1      162.20      148.56      2.42 o 
  -7   3   1       38.30       36.18      1.13 o 
  -6   3   1       44.24       31.97      0.98 o 
  -5   3   1      353.86      360.65      4.05 o 
  -4   3   1      129.30      137.96      1.91 o 
  -3   3   1     1670.72     1797.44     16.39 o 
  -2   3   1      632.66      644.64      6.81 o 
  -1   3   1      101.45      110.84      1.76 o 
   0   3   1     1381.66     1408.74     15.81 o 
   1   3   1      356.34      345.10      3.98 o 
   2   3   1      322.12      326.73      3.46 o 
   3   3   1      480.18      482.71      4.94 o 
   4   3   1     1245.79     1421.96     16.33 o 
   5   3   1       36.88       34.93      0.91 o 
   6   3   1      386.11      398.13      4.85 o 
   7   3   1      471.28      475.08      5.92 o 
   8   3   1      370.82      391.51      5.38 o 
   9   3   1      478.41      512.79      6.76 o 
  10   3   1       86.06       80.54      2.23 o 
  11   3   1      185.79      183.05      3.63 o 
  12   3   1       41.75       43.56      2.41 o 
  13   3   1       11.91       11.24      1.74 o 
  14   3   1       10.16       10.42      1.88 o 
  15   3   1       26.34       21.73      3.13 o 
  16   3   1       33.05       37.37      5.92 o 
 -16   4   1        5.86        1.23      4.25 o 
 -15   4   1       18.78       21.44      3.39 o 
 -14   4   1       18.21       13.60      2.24 o 
 -13   4   1       18.70       14.04      1.70 o 
 -12   4   1       10.60        8.14      1.22 o 
 -11   4   1       33.45       24.13      2.44 o 
 -10   4   1       77.62       63.10      1.98 o 
  -9   4   1      200.29      185.30      2.95 o 
  -8   4   1       68.80       52.19      1.43 o 
  -7   4   1      487.41      473.32      5.39 o 
  -6   4   1       39.23       35.93      1.10 o 
  -5   4   1       45.34       28.91      0.94 o 
  -4   4   1      513.22      509.48      5.37 o 
  -3   4   1      172.45      158.10      2.29 o 
  -2   4   1      879.54      920.86      9.59 o 
  -1   4   1      163.11      163.97      2.43 o 
   0   4   1      734.53      767.15      8.07 o 
   1   4   1      900.25      868.98     10.26 o 
   2   4   1       44.04       50.66      1.09 o 
   3   4   1      673.07      767.39      7.75 o 
   4   4   1     2933.91     3264.84     39.41 o 
   5   4   1       30.02       25.98      0.99 o 
   6   4   1       76.07       61.92      1.37 o 
   7   4   1       81.04       73.47      1.54 o 
   8   4   1       91.12       87.09      2.52 o 
   9   4   1      289.98      294.17      4.63 o 
  10   4   1       23.65       19.33      1.40 o 
  11   4   1       20.14       15.44      1.40 o 
  12   4   1       68.06       69.90      2.98 o 
  13   4   1       51.40       53.17      2.83 o 
  14   4   1       10.77        6.82      1.82 o 
  15   4   1       63.71       69.30      4.14 o 
 -15   5   1       16.22       16.83      2.94 o 
 -14   5   1        3.07        3.21      2.03 o 
 -13   5   1       42.18       44.58      3.32 o 
 -12   5   1       23.79       22.20      1.66 o 
 -11   5   1       74.54       65.61      2.23 o 
 -10   5   1       84.44       73.85      2.25 o 
  -9   5   1      202.88      203.06      3.62 o 
  -8   5   1      251.16      252.85      4.37 o 
  -7   5   1       53.49       38.60      2.31 o 
  -6   5   1       23.24       13.88      1.31 o 
  -5   5   1      549.62      635.80      6.72 o 
  -4   5   1      300.40      265.65      3.60 o 
  -3   5   1     2141.15     2356.47     23.55 o 
  -2   5   1     1428.50     1632.76     16.55 o 
  -1   5   1      204.88      212.20      2.61 o 
   0   5   1      188.05      192.71      2.57 o 
   1   5   1      215.94      230.60      3.53 o 
   2   5   1      324.57      365.12      4.37 o 
   3   5   1      430.04      461.05      4.99 o 
   4   5   1      248.28      266.59      3.79 o 
   5   5   1     1144.44     1186.26     11.57 o 
   6   5   1       11.44        9.75      0.89 o 
   7   5   1      105.22      103.79      1.96 o 
   8   5   1      133.06      131.79      2.77 o 
   9   5   1      108.34      100.86      2.92 o 
  10   5   1       68.53       58.66      2.15 o 
  11   5   1       33.55       26.85      2.49 o 
  12   5   1       17.01       15.46      1.83 o 
  13   5   1       24.66       23.13      2.15 o 
  14   5   1       12.75       15.55      3.02 o 
  15   5   1       21.37       22.91      3.69 o 
 -15   6   1       10.11       12.42      3.32 o 
 -14   6   1        0.07       -0.73      2.04 o 
 -13   6   1       44.33       41.59      4.43 o 
 -12   6   1       32.66       28.46      2.11 o 
 -11   6   1       43.00       43.35      2.06 o 
 -10   6   1      117.49      112.51      2.76 o 
  -9   6   1       12.12        6.61      1.07 o 
  -8   6   1      333.37      331.13      4.42 o 
  -7   6   1      195.82      188.04      2.94 o 
  -6   6   1      214.12      194.14      3.00 o 
  -5   6   1      479.28      483.90      5.96 o 
  -4   6   1      456.77      488.15      5.90 o 
  -3   6   1      165.68      161.89      2.53 o 
  -2   6   1     1086.90     1177.60     12.35 o 
  -1   6   1      750.96      838.67      8.35 o 
   0   6   1      257.59      250.20      3.28 o 
   1   6   1      127.66      129.07      2.50 o 
   2   6   1      928.95     1057.37     12.79 o 
   3   6   1       71.39       65.57      2.54 o 
   4   6   1      306.25      302.86      4.04 o 
   5   6   1       51.92       62.80      1.46 o 
   6   6   1      111.53      104.65      1.98 o 
   7   6   1       49.60       48.43      2.11 o 
   8   6   1       45.94       36.87      1.69 o 
   9   6   1       73.49       71.36      2.68 o 
  10   6   1      129.03      126.19      3.81 o 
  11   6   1        9.76        9.06      1.32 o 
  12   6   1       98.74       98.57      3.30 o 
  13   6   1        9.96        3.94      1.90 o 
  14   6   1       12.27       15.59      6.58 o 
  15   6   1        9.78       18.05      5.25 o 
 -15   7   1       21.63       31.65      4.11 o 
 -14   7   1       73.48       96.69      4.51 o 
 -13   7   1       11.43       10.24      3.74 o 
 -12   7   1       79.89       95.79      3.92 o 
 -11   7   1      141.96      134.63      4.57 o 
 -10   7   1        2.02        0.60      1.01 o 
  -9   7   1      122.56      117.36      2.80 o 
  -8   7   1      168.87      166.60      2.91 o 
  -7   7   1      126.60      101.55      2.36 o 
  -6   7   1       77.40       57.12      1.66 o 
  -5   7   1       17.06       12.61      0.94 o 
  -4   7   1       17.91       21.70      1.05 o 
  -3   7   1      279.32      293.42      5.19 o 
  -2   7   1      154.45      161.03      3.23 o 
  -1   7   1       46.89       54.83      1.23 o 
   0   7   1      268.46      284.03      3.49 o 
   1   7   1      183.78      164.22      3.09 o 
   2   7   1      391.12      463.65      6.56 o 
   3   7   1       28.54       23.43      1.21 o 
   4   7   1       95.03       82.13      1.83 o 
   5   7   1      306.13      304.34      3.96 o 
   6   7   1      214.33      246.87      3.53 o 
   7   7   1       31.98       33.86      1.58 o 
   8   7   1      166.78      165.14      3.87 o 
   9   7   1       53.60       47.21      2.35 o 
  10   7   1       36.61       32.65      2.14 o 
  11   7   1       27.62       24.91      2.09 o 
  12   7   1        9.55        9.35      1.75 o 
  13   7   1        3.94        2.53      2.10 o 
  14   7   1       22.65       36.09      4.11 o 
 -14   8   1       23.05       27.87      3.19 o 
 -13   8   1       50.50       51.33      3.62 o 
 -12   8   1       58.65       69.40      3.79 o 
 -11   8   1       56.21       56.05      3.42 o 
 -10   8   1      124.60      122.98      4.11 o 
  -9   8   1        9.40        5.51      2.09 o 
  -8   8   1      235.67      236.97      5.93 o 
  -7   8   1       70.39       73.11      2.34 o 
  -6   8   1       15.23        7.89      1.09 o 
  -5   8   1       29.72       22.54      1.22 o 
  -4   8   1       34.54       23.58      1.87 o 
  -3   8   1      358.42      363.35      4.81 o 
  -2   8   1       50.45       37.66      1.17 o 
  -1   8   1       89.79       73.09      2.02 o 
   0   8   1       82.55       72.24      2.31 o 
   1   8   1       17.78       15.62      1.13 o 
   2   8   1       70.43       59.81      2.63 o 
   3   8   1      775.82      847.06     11.04 o 
   4   8   1      333.69      354.36      5.67 o 
   5   8   1       60.09       51.01      2.06 o 
   6   8   1      247.02      268.31      4.82 o 
   7   8   1      131.48      119.10      3.24 o 
   8   8   1       88.54       81.40      4.00 o 
   9   8   1        2.94        0.91      1.22 o 
  10   8   1       84.51       83.63      3.19 o 
  11   8   1        9.37        6.87      1.68 o 
  12   8   1        0.84        1.08      1.62 o 
  13   8   1       41.49       51.65      4.62 o 
 -13   9   1       24.88       29.00      3.75 o 
 -12   9   1       24.29       22.44      4.12 o 
 -11   9   1       75.73       76.29      4.80 o 
 -10   9   1       35.73       36.16      2.71 o 
  -9   9   1      120.96      126.50      8.27 o 
  -8   9   1       63.21       55.85      3.45 o 
  -7   9   1      152.61      148.91      3.53 o 
  -6   9   1        9.88        4.89      1.11 o 
  -5   9   1      117.77       97.44      2.67 o 
  -4   9   1        3.96        2.15      1.12 o 
  -3   9   1      384.43      371.70      7.30 o 
  -2   9   1      109.47      100.59      2.85 o 
  -1   9   1      120.30      118.17      3.10 o 
   0   9   1      158.39      142.42      4.38 o 
   1   9   1      185.36      178.88      3.90 o 
   2   9   1        4.50        2.68      0.87 o 
   3   9   1      501.38      539.59      7.89 o 
   4   9   1       81.13       80.54      3.60 o 
   5   9   1      189.92      174.51      3.77 o 
   6   9   1       40.67       39.30      2.48 o 
   7   9   1       13.02        8.65      1.58 o 
   8   9   1        8.92        5.45      1.55 o 
   9   9   1       24.38       21.32      1.98 o 
  10   9   1       12.58        9.93      2.41 o 
  11   9   1       22.79       26.66      2.89 o 
  12   9   1       24.13       34.79      2.72 o 
  13   9   1        1.79       -1.53      2.83 o 
 -12  10   1       97.47      126.73      6.77 o 
 -11  10   1       86.50      102.13      5.46 o 
 -10  10   1        2.04        5.13      1.98 o 
  -9  10   1       49.24       59.44      4.21 o 
  -8  10   1        4.43        2.47      1.94 o 
  -7  10   1        9.57       10.38      2.21 o 
  -6  10   1       61.05       49.72      2.77 o 
  -5  10   1       68.89       56.70      2.77 o 
  -4  10   1        8.98        7.23      1.39 o 
  -3  10   1      136.77      135.82      3.53 o 
  -2  10   1      534.95      600.19      9.10 o 
  -1  10   1      189.71      197.82      4.39 o 
   0  10   1      445.09      502.51      8.01 o 
   1  10   1       48.22       44.24      2.22 o 
   2  10   1      564.12      625.51     10.77 o 
   3  10   1       11.45        2.92      1.26 o 
   4  10   1      142.07      119.06      3.78 o 
   5  10   1       42.85       35.60      3.34 o 
   6  10   1      138.15      140.25      4.27 o 
   7  10   1        5.37        4.28      1.61 o 
   8  10   1        5.73        0.61      1.56 o 
   9  10   1        9.67       11.49      2.10 o 
  10  10   1        4.58        3.81      1.93 o 
  11  10   1       37.93       40.70      3.29 o 
  12  10   1        1.05       -0.90      2.68 o 
 -11  11   1        3.21        1.13      3.67 o 
 -10  11   1       36.51       40.09      5.61 o 
  -9  11   1        8.54        7.41      2.57 o 
  -8  11   1       10.26       13.16      2.59 o 
  -7  11   1       48.30       51.47      5.89 o 
  -6  11   1       35.02       30.15      2.35 o 
  -5  11   1       60.60       54.55      2.98 o 
  -4  11   1       26.60       16.74      1.78 o 
  -3  11   1      116.66      112.36      3.44 o 
  -2  11   1      128.68      115.78      3.45 o 
  -1  11   1      173.77      186.89      4.44 o 
   0  11   1      539.51      618.33      9.63 o 
   1  11   1       68.49       70.00      2.90 o 
   2  11   1       12.84        7.51      1.44 o 
   3  11   1       39.99       36.58      2.58 o 
   4  11   1      116.26      117.20      5.64 o 
   5  11   1       23.75       25.34      3.00 o 
   6  11   1       41.84       49.53      9.78 o 
   7  11   1        2.74       -0.82      1.86 o 
   8  11   1       14.76       13.12      3.56 o 
   9  11   1        1.44       -0.18      2.35 o 
  10  11   1       32.63       43.74      4.20 o 
  11  11   1       13.50       17.37      3.62 o 
 -10  12   1       14.52       20.34      5.04 o 
  -9  12   1       27.24       36.95      5.71 o 
  -8  12   1       12.76       13.83      2.93 o 
  -7  12   1        2.67        3.90      2.27 o 
  -6  12   1       79.97       81.81      4.06 o 
  -5  12   1       84.26       84.76      3.36 o 
  -4  12   1       28.55       26.69      2.75 o 
  -3  12   1       62.25       65.75      2.98 o 
  -2  12   1      121.74      134.91      3.92 o 
  -1  12   1       79.57       80.41      3.28 o 
   0  12   1       13.37       13.99      1.74 o 
   1  12   1       31.59       25.49      2.11 o 
   2  12   1       32.70       22.63      1.99 o 
   3  12   1      272.84      309.12      6.27 o 
   4  12   1        8.12        5.83      1.75 o 
   5  12   1       17.11       15.14      2.73 o 
   6  12   1       23.46       29.08      3.35 o 
   7  12   1       16.67       16.21      2.94 o 
   8  12   1       64.55       79.50      5.31 o 
   9  12   1       20.92       22.86      3.64 o 
  10  12   1        1.94        2.94      3.09 o 
  -9  13   1       11.29       12.62      4.48 o 
  -8  13   1        6.77       14.26      3.25 o 
  -7  13   1       20.30       15.37      2.51 o 
  -6  13   1        1.88       -1.05      1.86 o 
  -5  13   1       67.41       69.81      3.33 o 
  -4  13   1       16.30        9.19      1.77 o 
  -3  13   1       37.72       34.92      2.49 o 
  -2  13   1       23.71       18.47      2.06 o 
  -1  13   1       14.56       15.90      2.13 o 
   0  13   1       15.31       12.63      2.12 o 
   1  13   1       35.03       28.48      2.80 o 
   2  13   1       72.67       76.56      4.36 o 
   3  13   1       78.86       81.87      3.46 o 
   4  13   1        8.50        4.11      1.98 o 
   5  13   1        5.49        4.62      2.04 o 
   6  13   1        0.79        0.21      2.39 o 
   7  13   1       43.44       49.70      4.50 o 
   8  13   1       35.71       49.23      4.57 o 
  -7  14   1       28.34       40.14      6.17 o 
  -6  14   1       15.24        9.89      2.60 o 
  -5  14   1        7.28        4.11      2.30 o 
  -4  14   1       33.94       37.14      2.74 o 
  -3  14   1        5.55        5.90      1.85 o 
  -2  14   1       11.01       10.58      1.93 o 
  -1  14   1       11.45        9.37      1.89 o 
   0  14   1       45.47       50.52      3.13 o 
   1  14   1       55.61       68.22      6.08 o 
   2  14   1        5.03        4.35      1.87 o 
   3  14   1        9.43        5.21      2.28 o 
   4  14   1       16.11       17.64      3.29 o 
   5  14   1       24.96       24.19      3.01 o 
   6  14   1       12.70       19.02      2.93 o 
  -4  15   1        8.07        4.08      2.58 o 
  -3  15   1        9.78        9.84      2.28 o 
  -2  15   1       56.05       69.99      4.22 o 
  -1  15   1       23.15       27.19      2.62 o 
   0  15   1        5.61        6.12      2.04 o 
   1  15   1        1.88        2.42      1.98 o 
   2  15   1        6.52        4.30      2.03 o 
   3  15   1        4.83        3.14      2.38 o 
 -17   0   2        2.93        1.80      4.30 o 
 -16   0   2       11.50       10.61      4.02 o 
 -15   0   2        2.87        3.21      3.35 o 
 -14   0   2        7.32        2.68      3.07 o 
 -13   0   2      498.86      593.09     12.91 o 
 -12   0   2      210.81      202.27      4.81 o 
 -11   0   2       79.95       70.08      2.56 o 
 -10   0   2      258.85      235.07      4.85 o 
  -9   0   2      145.84      137.65      7.85 o 
  -8   0   2       62.24       46.29      1.84 o 
  -7   0   2      918.89      997.68     13.86 o 
  -6   0   2      501.47      578.80      8.44 o 
  -5   0   2     3749.10     4155.33     52.32 o 
  -4   0   2       31.81       20.82      1.07 o 
  -3   0   2     6822.41     6819.66     84.94 o 
  -2   0   2     1678.99     1627.72     25.47 o 
  -1   0   2      323.77      325.34      4.59 o 
   0   0   2     1914.94     2102.10     26.50 o 
   1   0   2      295.87      289.10      4.11 o 
   2   0   2      862.55      866.08     15.28 o 
   3   0   2      177.97      209.48      3.36 o 
   4   0   2       79.86       75.90      4.48 o 
   5   0   2      793.18      818.08     11.46 o 
   6   0   2       18.71       13.77      1.43 o 
   7   0   2      356.80      341.80      5.80 o 
   8   0   2       11.86        6.61      1.20 o 
   9   0   2      135.26      138.73      8.99 o 
  10   0   2      200.08      197.19      7.28 o 
  11   0   2        5.98        3.47      1.69 o 
  12   0   2       30.09       26.94      3.65 o 
  13   0   2       11.19        7.01      3.33 o 
  14   0   2        0.60        0.07      2.18 o 
  15   0   2       19.22       25.91      7.84 o 
 -17   1   2        1.64       -2.74      2.74 o 
 -16   1   2        8.85        6.23      2.90 o 
 -15   1   2       37.18       40.28      4.00 o 
 -14   1   2       23.70       22.17      4.71 o 
 -13   1   2       21.40       17.63      2.03 o 
 -12   1   2       46.84       40.07      1.87 o 
 -11   1   2      276.87      272.99      3.95 o 
 -10   1   2       39.27       30.46      1.71 o 
  -9   1   2      229.47      222.37      3.59 o 
  -8   1   2       11.34       10.06      0.73 o 
  -7   1   2      171.46      150.77      2.55 o 
  -6   1   2      581.28      637.65      8.36 o 
  -5   1   2     2239.74     2448.61     22.14 o 
  -4   1   2      942.22      899.19      8.50 o 
  -3   1   2      883.37      977.97      9.36 o 
  -2   1   2     4925.87     4942.39     48.06 o 
  -1   1   2      541.87      545.72      5.13 o 
   0   1   2      403.20      393.00      4.27 o 
   1   1   2    10505.78    11211.86    108.26 o 
   2   1   2    35113.62    33692.16    714.50 o 
   3   1   2     3375.62     3590.28     39.16 o 
   4   1   2      215.46      195.43      2.72 o 
   5   1   2     1131.13     1265.76     11.96 o 
   6   1   2      799.60      854.65      9.00 o 
   7   1   2       62.95       61.24      1.31 o 
   8   1   2      198.78      195.39      2.80 o 
   9   1   2       43.87       39.93      1.84 o 
  10   1   2      218.64      218.96      4.48 o 
  11   1   2      167.31      165.35      3.96 o 
  12   1   2       14.76       10.18      1.84 o 
  13   1   2       36.39       30.65      2.41 o 
  14   1   2       11.86        9.78      1.79 o 
  15   1   2       44.82       46.84      3.15 o 
 -16   2   2       22.13       21.60      4.48 o 
 -15   2   2       19.43       20.15      5.61 o 
 -14   2   2       33.50       26.46      3.21 o 
 -13   2   2      142.07      150.47      3.85 o 
 -12   2   2      131.34      121.33      3.34 o 
 -11   2   2       95.15       82.71      2.00 o 
 -10   2   2      145.81      151.20      2.65 o 
  -9   2   2       33.34       31.43      1.56 o 
  -8   2   2      360.84      378.38      4.53 o 
  -7   2   2      182.51      168.23      2.45 o 
  -6   2   2      997.00     1087.52     11.47 o 
  -5   2   2      513.99      482.77      5.06 o 
  -4   2   2     1084.52     1133.11     10.62 o 
  -3   2   2     4163.04     4403.51     42.75 o 
  -2   2   2     3022.42     3125.76     30.47 o 
  -1   2   2     5518.85     5752.22     55.57 o 
   0   2   2     4791.25     5151.04     45.51 o 
   1   2   2    20742.99    21490.45    237.24 o 
   2   2   2     3786.93     4029.60     51.52 o 
   3   2   2      826.46      858.48     10.14 o 
   4   2   2      788.40      861.18      9.27 o 
   5   2   2     1755.49     1883.23     20.32 o 
   6   2   2        0.70        2.84      1.14 o 
   7   2   2      243.25      260.71      3.87 o 
   8   2   2      126.95      108.45      2.42 o 
   9   2   2      338.56      369.19      5.30 o 
  10   2   2      348.35      363.34      6.27 o 
  11   2   2      198.23      197.85      4.43 o 
  12   2   2       92.72       91.43      3.08 o 
  13   2   2      140.13      148.09      4.13 o 
  14   2   2       72.87       79.85      3.46 o 
  15   2   2       14.84       10.56      2.08 o 
 -16   3   2       23.55       23.59      3.97 o 
 -15   3   2       30.53       32.62      4.99 o 
 -14   3   2        8.93        5.69      1.82 o 
 -13   3   2       19.67       18.70      1.98 o 
 -12   3   2        5.68        6.05      1.15 o 
 -11   3   2      136.16      120.59      2.78 o 
 -10   3   2      273.21      265.37      3.81 o 
  -9   3   2      259.00      247.56      3.52 o 
  -8   3   2       44.25       38.81      1.41 o 
  -7   3   2      815.06      814.90      8.34 o 
  -6   3   2      239.42      229.71      2.98 o 
  -5   3   2      807.25      941.56      9.17 o 
  -4   3   2      715.43      761.57      7.49 o 
  -3   3   2      136.36      141.83      2.05 o 
  -2   3   2      559.58      586.45      6.30 o 
  -1   3   2     1881.61     2005.20     22.15 o 
   0   3   2     2012.55     2155.33     23.83 o 
   1   3   2      695.07      722.59      6.94 o 
   2   3   2       34.63       24.60      1.16 o 
   3   3   2     1012.16     1068.74     10.13 o 
   4   3   2     1404.41     1532.16     14.30 o 
   5   3   2      681.56      661.03      7.59 o 
   6   3   2      137.46      131.25      2.43 o 
   7   3   2      177.73      188.93      3.18 o 
   8   3   2      198.58      199.15      4.07 o 
   9   3   2      189.30      211.11      3.72 o 
  10   3   2      198.22      191.85      3.68 o 
  11   3   2       84.03       76.57      2.74 o 
  12   3   2      153.91      159.08      4.13 o 
  13   3   2        4.23        2.24      1.48 o 
  14   3   2       28.28       26.68      2.41 o 
  15   3   2       26.40       33.33      3.40 o 
 -16   4   2       20.95       21.10      5.45 o 
 -15   4   2        2.68        2.69      2.56 o 
 -14   4   2        1.41       -0.23      1.71 o 
 -13   4   2       33.82       28.61      2.08 o 
 -12   4   2       52.79       39.38      2.24 o 
 -11   4   2       92.42       82.84      2.34 o 
 -10   4   2      639.57      673.06      7.61 o 
  -9   4   2       64.45       49.53      1.52 o 
  -8   4   2      557.96      551.88      6.23 o 
  -7   4   2      172.89      180.06      2.69 o 
  -6   4   2       47.85       45.98      1.56 o 
  -5   4   2      355.35      400.27      4.51 o 
  -4   4   2     2474.95     2777.80     27.57 o 
  -3   4   2      561.20      586.53      6.51 o 
  -2   4   2     1900.00     2060.59     20.52 o 
  -1   4   2      459.29      454.42      5.12 o 
   0   4   2      214.19      200.39      3.07 o 
   1   4   2     1889.32     1927.80     19.39 o 
   2   4   2      115.22      133.14      2.07 o 
   3   4   2     1049.63     1171.20     11.13 o 
   4   4   2       70.04       62.86      3.16 o 
   5   4   2      239.48      239.51      3.52 o 
   6   4   2      218.15      239.83      3.68 o 
   7   4   2       70.62       64.29      2.39 o 
   8   4   2      114.46      103.18      2.45 o 
   9   4   2        0.28        0.73      1.13 o 
  10   4   2      103.40       93.50      5.13 o 
  11   4   2       82.17       62.87      2.95 o 
  12   4   2        0.62       -0.72      1.23 o 
  13   4   2       70.46       80.17      3.38 o 
  14   4   2      117.16      135.29      4.24 o 
  15   4   2        3.11        0.20      2.19 o 
 -16   5   2       11.85       12.77      4.09 o 
 -15   5   2        5.05        3.84      5.18 o 
 -14   5   2        4.86        5.34      1.59 o 
 -13   5   2       86.06       86.05      3.15 o 
 -12   5   2       18.79       16.84      1.72 o 
 -11   5   2      265.80      289.69      8.01 o 
 -10   5   2       31.45       27.75      1.53 o 
  -9   5   2      161.60      143.27      2.61 o 
  -8   5   2      463.95      473.61      5.62 o 
  -7   5   2      501.49      508.43      5.81 o 
  -6   5   2      304.87      273.36      3.56 o 
  -5   5   2       54.33       33.91      1.34 o 
  -4   5   2     1219.10     1342.91     14.01 o 
  -3   5   2      101.03       88.20      1.69 o 
  -2   5   2     1466.58     1673.58     15.55 o 
  -1   5   2     1048.60     1162.17     14.35 o 
   0   5   2      454.06      449.86      6.01 o 
   1   5   2      193.79      192.64      3.16 o 
   2   5   2      149.03      187.94      3.33 o 
   3   5   2      187.13      183.81      3.43 o 
   4   5   2      187.12      151.84      2.24 o 
   5   5   2       12.19        8.55      0.87 o 
   6   5   2      446.14      502.81      5.66 o 
   7   5   2      114.79      101.19      2.33 o 
   8   5   2      238.52      222.37      3.86 o 
   9   5   2      116.16      100.76      2.72 o 
  10   5   2      135.71      130.08      3.07 o 
  11   5   2       70.40       75.51      3.00 o 
  12   5   2        9.79        7.90      1.60 o 
  13   5   2       21.14       17.74      2.05 o 
  14   5   2       11.56       15.77      2.46 o 
  15   5   2       38.13       46.46      4.72 o 
 -15   6   2       12.36       14.66      3.24 o 
 -14   6   2       26.52       31.43      2.48 o 
 -13   6   2       41.84       34.66      2.41 o 
 -12   6   2      133.20      143.93      6.12 o 
 -11   6   2       40.09       36.54      2.16 o 
 -10   6   2      153.24      135.90      3.04 o 
  -9   6   2      392.12      376.64      4.96 o 
  -8   6   2      246.11      242.84      3.59 o 
  -7   6   2      290.86      297.76      4.34 o 
  -6   6   2        2.25        1.61      0.69 o 
  -5   6   2      117.03      116.07      2.21 o 
  -4   6   2      162.90      155.79      2.56 o 
  -3   6   2      309.38      319.99      4.16 o 
  -2   6   2      582.95      625.88      6.54 o 
  -1   6   2      866.01      972.84     10.39 o 
   0   6   2      338.82      359.86      5.21 o 
   1   6   2      302.84      267.67      4.22 o 
   2   6   2      147.37      115.99      3.24 o 
   3   6   2      784.19      802.40      8.71 o 
   4   6   2       10.10        6.00      0.63 o 
   5   6   2      449.15      454.36      5.24 o 
   6   6   2       25.50       17.22      1.57 o 
   7   6   2       86.79       80.36      2.13 o 
   8   6   2      109.00       98.96      2.50 o 
   9   6   2       24.99       22.89      1.54 o 
  10   6   2       15.72       11.83      1.35 o 
  11   6   2       31.49       33.79      2.18 o 
  12   6   2       26.25       19.70      3.24 o 
  13   6   2       18.87       18.87      2.55 o 
  14   6   2       66.55       89.41      4.57 o 
 -15   7   2       14.17       12.06      4.76 o 
 -14   7   2       71.92       97.88      4.57 o 
 -13   7   2       28.16       24.36      3.48 o 
 -12   7   2        5.91        4.44      1.55 o 
 -11   7   2       10.13        9.66      1.53 o 
 -10   7   2        5.34        4.95      1.11 o 
  -9   7   2      118.67      104.49      3.30 o 
  -8   7   2      146.30      146.09      4.11 o 
  -7   7   2      246.44      265.69      4.77 o 
  -6   7   2       82.22       63.83      1.76 o 
  -5   7   2      185.81      161.60      2.81 o 
  -4   7   2       24.25       18.35      1.03 o 
  -3   7   2       74.16       68.06      1.59 o 
  -2   7   2      339.91      370.25      4.37 o 
  -1   7   2        7.44        6.47      0.56 o 
   0   7   2       74.13       68.09      1.87 o 
   1   7   2        2.65        0.69      0.64 o 
   2   7   2       83.56       74.34      2.01 o 
   3   7   2      209.72      219.19      3.89 o 
   4   7   2      217.57      237.44      4.19 o 
   5   7   2      335.92      370.95      5.23 o 
   6   7   2      133.73      140.71      3.39 o 
   7   7   2       80.21       67.80      2.47 o 
   8   7   2       23.77       13.85      1.60 o 
   9   7   2       41.51       39.37      2.26 o 
  10   7   2       15.04       13.89      1.68 o 
  11   7   2        6.86        3.29      1.51 o 
  12   7   2       21.27       16.36      2.40 o 
  13   7   2        7.25        3.73      2.18 o 
  14   7   2       36.41       43.46      4.79 o 
 -14   8   2       19.27       25.44      5.08 o 
 -13   8   2       11.10       11.81      4.16 o 
 -12   8   2      148.35      179.33      6.66 o 
 -11   8   2       35.81       36.84      3.34 o 
 -10   8   2       36.18       32.43      2.37 o 
  -9   8   2       35.29       31.41      2.28 o 
  -8   8   2       86.49       81.95      2.26 o 
  -7   8   2      189.72      189.15      3.43 o 
  -6   8   2       20.38       16.71      1.17 o 
  -5   8   2       85.67       89.72      2.08 o 
  -4   8   2      200.02      187.91      3.10 o 
  -3   8   2      104.08       95.61      1.89 o 
  -2   8   2       46.60       31.70      1.55 o 
  -1   8   2      165.73      163.17      2.95 o 
   0   8   2       41.18       40.12      1.62 o 
   1   8   2      915.01      958.51     12.18 o 
   2   8   2      402.41      412.29     10.70 o 
   3   8   2      204.89      190.13      4.04 o 
   4   8   2      587.99      583.47      8.29 o 
   5   8   2      452.77      453.38      6.26 o 
   6   8   2       14.77        9.99      1.31 o 
   7   8   2       35.31       32.63      1.97 o 
   8   8   2       78.19       68.49      2.81 o 
   9   8   2       52.53       56.75      2.74 o 
  10   8   2       76.77       90.72      3.48 o 
  11   8   2       57.13       61.46      4.78 o 
  12   8   2       16.89       19.10      2.54 o 
  13   8   2       13.11       10.88      2.71 o 
 -13   9   2       17.38       22.68      4.79 o 
 -12   9   2       36.75       39.13      4.04 o 
 -11   9   2        6.58        5.05      2.30 o 
 -10   9   2       28.96       26.37      2.88 o 
  -9   9   2       67.03       59.64      3.14 o 
  -8   9   2        0.32        2.23      1.42 o 
  -7   9   2      190.11      188.87      4.06 o 
  -6   9   2       78.13       74.34      2.38 o 
  -5   9   2       11.10        8.45      1.39 o 
  -4   9   2        1.36        0.29      0.91 o 
  -3   9   2      189.15      173.75      3.87 o 
  -2   9   2      365.23      371.33      5.43 o 
  -1   9   2       24.64       20.88      1.56 o 
   0   9   2      179.70      171.77      3.21 o 
   1   9   2      182.63      188.07      3.76 o 
   2   9   2      205.11      202.10      3.98 o 
   3   9   2      116.57      102.69      2.73 o 
   4   9   2        8.08        7.36      1.18 o 
   5   9   2      150.30      132.88      5.82 o 
   6   9   2        0.71        0.16      1.33 o 
   7   9   2       19.88       11.98      1.58 o 
   8   9   2       27.74       25.23      2.02 o 
   9   9   2       17.48       16.03      1.91 o 
  10   9   2        7.50       10.51      1.80 o 
  11   9   2      110.07      130.55      4.18 o 
  12   9   2       60.70       75.46      4.14 o 
 -13  10   2        3.99        7.54      4.30 o 
 -12  10   2       40.82       56.76      6.80 o 
 -11  10   2       45.05       50.91      6.13 o 
 -10  10   2       27.37       17.21      3.84 o 
  -9  10   2       14.99       12.00      2.54 o 
  -8  10   2       54.42       50.26      3.79 o 
  -7  10   2       31.77       20.72      2.05 o 
  -6  10   2       60.33       57.42      2.91 o 
  -5  10   2       10.33        7.04      1.49 o 
  -4  10   2       51.54       39.93      3.22 o 
  -3  10   2      211.93      207.99      4.51 o 
  -2  10   2      319.18      343.18      6.20 o 
  -1  10   2      311.94      335.20      7.62 o 
   0  10   2      262.45      288.00      5.49 o 
   1  10   2      170.29      160.23      3.85 o 
   2  10   2       65.19       62.97      4.61 o 
   3  10   2      208.49      208.08      9.35 o 
   4  10   2      172.52      174.13      3.92 o 
   5  10   2       37.08       34.37      4.03 o 
   6  10   2        4.19        3.95      1.49 o 
   7  10   2       30.52       27.23      2.42 o 
   8  10   2       12.06        9.72      1.98 o 
   9  10   2        7.30        6.47      2.46 o 
  10  10   2       18.05       19.68      2.61 o 
  11  10   2       35.53       44.41      4.78 o 
  12  10   2        9.17        6.61      2.55 o 
 -12  11   2        1.46        4.55      4.05 o 
 -11  11   2       19.34       20.59      4.83 o 
 -10  11   2        4.58        1.30      3.17 o 
  -9  11   2       68.60       74.99      7.02 o 
  -8  11   2        1.89        0.16      2.07 o 
  -7  11   2       24.80       18.78      2.89 o 
  -6  11   2       33.59       30.34      2.16 o 
  -5  11   2       13.31        9.39      1.73 o 
  -4  11   2       79.52       72.60      3.02 o 
  -3  11   2       75.63       72.37      2.91 o 
  -2  11   2      710.84      860.60     12.35 o 
  -1  11   2       33.84       31.37      2.14 o 
   0  11   2       31.93       23.41      1.89 o 
   1  11   2       45.10       42.47      2.33 o 
   2  11   2        3.83        1.27      1.84 o 
   3  11   2       80.34       79.20      3.35 o 
   4  11   2       40.30       32.52      3.09 o 
   5  11   2       25.98       21.40      3.05 o 
   6  11   2       32.91       32.29      3.51 o 
   7  11   2       27.80       27.13      3.88 o 
   8  11   2        0.66       -1.51      2.10 o 
   9  11   2       28.72       34.79      5.69 o 
  10  11   2       21.08       24.54      3.66 o 
  11  11   2       13.33       16.60      3.69 o 
 -10  12   2        6.40        5.15      3.91 o 
  -9  12   2       86.17      104.15      7.83 o 
  -8  12   2        9.84       10.44      2.87 o 
  -7  12   2       68.58       86.87      4.30 o 
  -6  12   2        8.46        6.20      1.67 o 
  -5  12   2        3.49        2.51      1.49 o 
  -4  12   2       37.82       32.37      2.95 o 
  -3  12   2       55.58       54.15      4.42 o 
  -2  12   2        3.08        2.28      1.33 o 
  -1  12   2       18.66       15.38      1.78 o 
   0  12   2      109.13      110.07      4.78 o 
   1  12   2       24.67       16.25      1.87 o 
   2  12   2       10.01        5.54      1.47 o 
   3  12   2        0.04        1.13      1.61 o 
   4  12   2      173.58      193.55      7.02 o 
   5  12   2       14.38       12.27      2.62 o 
   6  12   2       13.67       13.36      2.74 o 
   7  12   2        4.86        4.17      2.50 o 
   8  12   2       27.78       31.93      3.74 o 
   9  12   2        2.44        0.56      2.76 o 
  -9  13   2        0.41        0.28      2.85 o 
  -8  13   2       12.47        5.97      4.09 o 
  -7  13   2       20.03       20.88      3.80 o 
  -6  13   2       83.79      106.89      4.77 o 
  -5  13   2       12.87       13.32      1.99 o 
  -4  13   2       17.06       13.89      1.92 o 
  -3  13   2       14.91        6.31      1.70 o 
  -2  13   2       29.32       23.40      2.10 o 
  -1  13   2       56.44       54.51      3.08 o 
   0  13   2       12.21        7.73      1.75 o 
   1  13   2       47.39       49.19      2.87 o 
   2  13   2        1.79       -1.23      1.47 o 
   3  13   2       56.89       56.99      3.65 o 
   4  13   2       76.62       81.06      4.18 o 
   5  13   2        1.34        0.13      2.29 o 
   6  13   2        2.44        5.22      2.73 o 
   7  13   2       10.43        7.21      3.46 o 
   8  13   2       25.71       29.49      4.11 o 
  -7  14   2        2.26        1.41      2.77 o 
  -6  14   2        3.89        3.49      2.43 o 
  -5  14   2       39.24       43.72      3.07 o 
  -4  14   2        5.92        5.88      1.93 o 
  -3  14   2       11.76        8.10      1.96 o 
  -2  14   2        9.00        7.70      1.84 o 
  -1  14   2       11.56       11.03      1.97 o 
   0  14   2       20.36       18.28      2.28 o 
   1  14   2        1.92       -0.35      1.66 o 
   2  14   2       45.37       57.17      3.28 o 
   3  14   2       50.88       61.82      4.03 o 
   4  14   2        6.48        4.75      2.27 o 
   5  14   2       18.38       18.51      3.55 o 
   6  14   2       14.94       15.38      3.60 o 
  -4  15   2        3.73        1.42      2.09 o 
  -3  15   2        3.64        0.93      2.27 o 
  -2  15   2       20.03       22.98      2.88 o 
  -1  15   2       27.27       31.06      4.34 o 
   0  15   2        3.00        1.79      1.97 o 
   1  15   2       32.44       41.70      3.08 o 
   2  15   2       37.38       42.11      3.71 o 
   3  15   2       14.28       22.50      3.14 o 
 -17   0   3      174.52      221.66     11.95 o 
 -16   0   3        2.05        3.10      3.60 o 
 -15   0   3       20.58       20.10      4.69 o 
 -14   0   3       82.12       88.39      7.05 o 
 -13   0   3      407.80      404.32     14.67 o 
 -11   0   3      246.02      253.41      5.31 o 
 -10   0   3      415.74      416.34      7.24 o 
  -9   0   3        8.59        9.92      1.86 o 
  -8   0   3       47.18       39.75      1.62 o 
  -7   0   3       10.37        8.70      0.95 o 
  -6   0   3     4895.05     5416.04     68.06 o 
  -5   0   3       14.18       12.83      0.79 o 
  -4   0   3       31.14       20.58      3.47 o 
  -3   0   3       50.15       37.60      2.79 o 
  -2   0   3      380.34      393.11      5.63 o 
  -1   0   3    10728.63    11339.35    140.75 o 
   0   0   3     9053.50     9682.90    120.10 o 
   1   0   3       79.77       75.46      1.58 o 
   2   0   3       46.34       37.99      1.07 o 
   3   0   3     3647.56     3957.94     49.84 o 
   4   0   3     1402.66     1550.41     20.33 o 
   5   0   3      302.06      268.61      4.50 o 
   6   0   3       68.31       81.69      2.06 o 
   7   0   3       18.11       20.50      1.82 o 
   8   0   3        1.09        0.43      1.08 o 
   9   0   3       37.31       31.13      2.53 o 
  10   0   3        9.02        5.17      1.69 o 
  11   0   3      217.67      241.94      7.20 o 
  12   0   3       12.18       11.33      2.94 o 
  13   0   3      136.96      150.89      6.50 o 
  14   0   3       75.73       92.14      5.45 o 
  15   0   3       27.70       27.95      8.74 o 
 -17   1   3       32.64       39.29      4.49 o 
 -16   1   3       15.88       14.45      3.24 o 
 -15   1   3      115.46      124.09      7.26 o 
 -14   1   3       55.53       62.92      4.41 o 
 -13   1   3        6.09        2.75      1.94 o 
 -12   1   3      103.11       98.44      3.47 o 
 -11   1   3      232.89      209.75      3.34 o 
 -10   1   3       70.04       70.24      1.73 o 
  -9   1   3       38.22       35.80      1.24 o 
  -8   1   3      121.89      115.91      2.00 o 
  -7   1   3      117.07      101.99      1.74 o 
  -6   1   3      192.08      197.16      2.89 o 
  -5   1   3     3478.68     3651.56     32.63 o 
  -4   1   3      856.53      857.25      8.15 o 
  -3   1   3     2699.88     2796.06     30.77 o 
  -2   1   3      299.81      280.92      3.40 o 
  -1   1   3     3889.75     4162.65     36.82 o 
   0   1   3      191.24      196.63      2.72 o 
   1   1   3    11390.29    11698.78    102.65 o 
   2   1   3      206.15      193.74      4.10 o 
   3   1   3      271.15      284.36      3.59 o 
   4   1   3      648.43      694.84      7.82 o 
   5   1   3      312.43      317.70      5.37 o 
   6   1   3      551.65      563.79      6.75 o 
   7   1   3      371.91      387.07      5.15 o 
   8   1   3      239.96      246.59      3.88 o 
   9   1   3       20.43       14.19      1.37 o 
  10   1   3       55.12       57.30      2.48 o 
  11   1   3       20.48       15.54      2.76 o 
  12   1   3      115.61      118.67      3.57 o 
  13   1   3       18.63       14.93      1.88 o 
  14   1   3       26.23       28.52      2.49 o 
  15   1   3        2.86        1.51      1.90 o 
 -17   2   3       35.59       31.87      4.22 o 
 -16   2   3        7.33        5.93      2.94 o 
 -15   2   3       45.92       39.53      3.88 o 
 -14   2   3       27.70       20.06      2.92 o 
 -13   2   3        2.50       -0.26      1.43 o 
 -12   2   3       25.39       21.08      1.92 o 
 -11   2   3        9.74        5.56      0.89 o 
 -10   2   3      125.37      122.49      2.33 o 
  -9   2   3      891.92      933.65      9.62 o 
  -8   2   3      324.91      305.54      4.67 o 
  -7   2   3      713.37      806.78      8.72 o 
  -6   2   3      441.58      470.63      5.08 o 
  -5   2   3      258.20      280.75      3.27 o 
  -4   2   3      222.82      189.61      3.43 o 
  -3   2   3      374.15      383.56      4.38 o 
  -2   2   3       16.40       12.47      1.39 o 
  -1   2   3     5691.23     5974.75     52.65 o 
   0   2   3     5317.50     5569.80     49.15 o 
   1   2   3     5168.69     5453.75     58.11 o 
   2   2   3      503.23      535.20      5.35 o 
   3   2   3      845.76      892.23      9.53 o 
   4   2   3      234.82      252.39      4.28 o 
   5   2   3      485.92      568.23      6.70 o 
   6   2   3      683.80      748.06      8.62 o 
   7   2   3       32.16       26.55      1.25 o 
   8   2   3       66.27       59.07      2.49 o 
   9   2   3      147.94      129.89      3.28 o 
  10   2   3        9.12        6.22      1.20 o 
  11   2   3       64.68       57.71      2.64 o 
  12   2   3        2.08       -1.00      1.23 o 
  13   2   3       16.47       16.62      1.96 o 
  14   2   3       36.29       37.01      2.71 o 
  15   2   3       12.86       13.43      3.77 o 
 -16   3   3        6.09        4.68      2.77 o 
 -15   3   3        9.47        3.46      2.44 o 
 -14   3   3       39.94       39.31      3.76 o 
 -13   3   3        6.03        2.77      1.29 o 
 -12   3   3      408.73      464.79      7.55 o 
 -11   3   3      408.33      437.35      5.56 o 
 -10   3   3       82.56       63.95      1.70 o 
  -9   3   3       68.82       47.02      1.41 o 
  -8   3   3      124.97      122.81      2.17 o 
  -7   3   3       96.19       72.35      1.52 o 
  -6   3   3      362.27      347.54      5.26 o 
  -5   3   3      486.32      475.29      6.21 o 
  -4   3   3     3599.10     4004.52     39.19 o 
  -3   3   3       90.82       69.49      1.33 o 
  -2   3   3       59.53       52.37      1.38 o 
  -1   3   3     1336.31     1417.59     13.05 o 
   0   3   3       36.23       31.46      0.94 o 
   1   3   3      218.70      235.83      3.11 o 
   2   3   3     1687.38     1962.66     20.28 o 
   3   3   3      120.13      100.47      1.83 o 
   4   3   3      120.50      140.09      2.37 o 
   5   3   3       95.30       94.28      3.09 o 
   6   3   3       38.59       32.07      1.31 o 
   7   3   3        9.10        3.93      0.78 o 
   8   3   3      650.12      682.58      8.43 o 
   9   3   3      137.13      129.86      2.84 o 
  10   3   3       24.91       20.08      1.65 o 
  11   3   3      201.19      200.05      4.60 o 
  12   3   3        4.36        3.08      1.93 o 
  13   3   3       40.23       45.14      2.86 o 
  14   3   3       19.70       18.69      2.60 o 
  15   3   3       23.98       20.72      2.66 o 
 -16   4   3       19.91       20.30      3.58 o 
 -15   4   3       12.77       10.21      5.09 o 
 -14   4   3       35.39       27.60      2.62 o 
 -13   4   3       36.86       34.00      2.19 o 
 -12   4   3        5.92        4.89      1.30 o 
 -11   4   3      102.40      105.96      2.64 o 
 -10   4   3       33.97       24.96      1.30 o 
  -9   4   3      720.20      706.65      7.76 o 
  -8   4   3       58.13       55.58      1.46 o 
  -7   4   3      775.88      774.74      8.07 o 
  -6   4   3       59.75       54.54      1.42 o 
  -5   4   3      418.09      417.11      5.67 o 
  -4   4   3      224.07      255.41      4.07 o 
  -3   4   3      260.51      280.37      3.58 o 
  -2   4   3      412.83      423.13      4.96 o 
  -1   4   3     4111.80     4491.51     43.81 o 
   0   4   3      345.21      350.01      4.32 o 
   1   4   3      355.38      365.33      3.97 o 
   2   4   3     1089.15     1247.71     11.78 o 
   3   4   3     1907.44     2191.29     20.12 o 
   4   4   3      675.36      666.30      6.86 o 
   5   4   3      133.32      144.25      2.60 o 
   6   4   3      190.02      197.69      3.31 o 
   7   4   3       26.13       16.87      1.55 o 
   8   4   3      385.93      396.68      5.68 o 
   9   4   3       48.25       44.21      1.81 o 
  10   4   3       74.81       72.56      2.67 o 
  11   4   3       21.11       15.12      2.10 o 
  12   4   3       12.99       13.34      1.73 o 
  13   4   3       15.99       13.84      2.03 o 
  14   4   3       27.97       27.12      2.57 o 
  15   4   3       14.56       17.07      3.65 o 
 -16   5   3        6.50        5.77      3.06 o 
 -15   5   3       29.36       34.13     10.95 o 
 -14   5   3       40.13       32.49      2.83 o 
 -13   5   3       40.53       42.03      2.74 o 
 -12   5   3      265.95      295.43      5.76 o 
 -11   5   3       68.23       59.03      2.60 o 
 -10   5   3      430.70      448.41      6.14 o 
  -9   5   3      283.86      292.33      4.88 o 
  -8   5   3      225.67      197.62      3.05 o 
  -7   5   3      217.99      209.13      3.79 o 
  -6   5   3       26.51       14.29      1.08 o 
  -5   5   3       28.79       33.75      1.42 o 
  -4   5   3      163.91      167.50      2.62 o 
  -3   5   3       48.68       44.14      1.09 o 
  -2   5   3      181.77      177.89      4.18 o 
  -1   5   3      259.55      293.00      3.69 o 
   0   5   3     1313.00     1445.21     16.82 o 
   1   5   3      214.41      224.49      3.39 o 
   2   5   3        0.97        2.07      0.48 o 
   3   5   3     1014.31     1132.82     13.65 o 
   4   5   3      442.57      391.18      4.51 o 
   5   5   3      204.67      203.64      3.52 o 
   6   5   3      187.18      216.49      3.58 o 
   7   5   3      320.98      312.65      4.75 o 
   8   5   3       49.68       33.75      1.67 o 
   9   5   3       27.72       21.17      1.49 o 
  10   5   3       12.33       10.66      1.35 o 
  11   5   3       17.65       15.95      1.78 o 
  12   5   3        8.67        8.43      1.69 o 
  13   5   3        3.75        2.54      1.88 o 
  14   5   3       17.13       17.92      2.84 o 
 -15   6   3       20.20       19.49      2.74 o 
 -14   6   3       14.12       10.46      2.26 o 
 -13   6   3       27.28       31.30      2.29 o 
 -12   6   3      135.03      145.62      3.92 o 
 -11   6   3      382.76      423.41     10.09 o 
 -10   6   3      362.30      404.06      7.52 o 
  -9   6   3      146.70      116.02      2.59 o 
  -8   6   3      182.35      187.46      3.31 o 
  -7   6   3      771.98      790.55      9.23 o 
  -6   6   3      264.55      253.27      3.81 o 
  -5   6   3        5.48        3.33      0.63 o 
  -4   6   3       76.36       76.26      1.70 o 
  -3   6   3       41.67       44.18      1.16 o 
  -2   6   3        9.90        7.27      0.88 o 
  -1   6   3     1324.50     1486.32     17.49 o 
   0   6   3      508.55      529.52      7.16 o 
   1   6   3       98.40       91.57      3.63 o 
   2   6   3       20.26       18.39      1.53 o 
   3   6   3      166.85      147.93      2.19 o 
   4   6   3      157.82      143.98      2.54 o 
   5   6   3       51.15       37.06      1.62 o 
   6   6   3       57.75       49.60      1.70 o 
   7   6   3      113.87      103.61      2.51 o 
   8   6   3       83.98       73.87      2.24 o 
   9   6   3       45.23       47.42      2.40 o 
  10   6   3      115.78      113.06      3.39 o 
  11   6   3        9.60        7.48      1.74 o 
  12   6   3       12.68       16.62      2.38 o 
  13   6   3        0.14       -0.81      1.99 o 
  14   6   3        3.57        2.92      2.34 o 
 -15   7   3        7.48        2.72      2.84 o 
 -14   7   3        4.98        1.73      2.54 o 
 -13   7   3        5.86        4.14      1.89 o 
 -12   7   3       45.77       41.98      3.75 o 
 -11   7   3      107.43       99.56      3.63 o 
 -10   7   3       27.49       20.76      2.00 o 
  -9   7   3       71.29       52.84      2.64 o 
  -8   7   3      207.11      179.28      5.67 o 
  -7   7   3      165.47      154.49      2.95 o 
  -6   7   3       52.76       42.20      1.53 o 
  -5   7   3      100.31       81.22      2.10 o 
  -4   7   3       27.53       19.30      0.97 o 
  -3   7   3        6.60        3.10      0.59 o 
  -2   7   3      397.75      377.02      5.45 o 
  -1   7   3     1194.74     1226.85     14.92 o 
   0   7   3      289.97      290.90      4.69 o 
   1   7   3       10.92        5.78      0.81 o 
   2   7   3        1.60        1.17      0.69 o 
   3   7   3       26.42       15.53      1.04 o 
   4   7   3      777.30      831.76      9.78 o 
   5   7   3      345.10      383.10      6.33 o 
   6   7   3      118.81      103.25      3.02 o 
   7   7   3      186.79      182.24      4.15 o 
   8   7   3      125.33      118.95      3.40 o 
   9   7   3        3.94        1.47      1.22 o 
  10   7   3        2.47        1.91      1.36 o 
  11   7   3      102.46       96.54      4.06 o 
  12   7   3       77.39       86.61      4.37 o 
  13   7   3       27.99       27.27      2.91 o 
 -14   8   3        4.18        6.40      2.83 o 
 -13   8   3       43.39       46.64      4.07 o 
 -12   8   3       24.88       20.38      3.00 o 
 -11   8   3       36.58       36.75      3.29 o 
 -10   8   3      183.16      193.62      6.39 o 
  -9   8   3       67.15       63.84      2.11 o 
  -8   8   3       89.55       83.17      2.28 o 
  -7   8   3      207.02      217.72      3.75 o 
  -6   8   3       18.87       16.43      1.17 o 
  -5   8   3       96.55       88.28      2.09 o 
  -4   8   3        2.69        1.55      0.67 o 
  -3   8   3      434.24      439.98      7.15 o 
  -2   8   3      110.13      108.69      2.54 o 
  -1   8   3      921.61      987.89     11.29 o 
   0   8   3      887.38      923.14     17.77 o 
   1   8   3      114.10      115.00      2.74 o 
   2   8   3       94.53       88.40      2.41 o 
   3   8   3       42.91       41.94      1.79 o 
   4   8   3      207.47      218.10      5.26 o 
   5   8   3      147.13      140.10      3.50 o 
   6   8   3       66.05       68.46      3.13 o 
   7   8   3       92.70       87.24      2.90 o 
   8   8   3        8.23        4.51      1.34 o 
   9   8   3        4.99        6.33      1.49 o 
  10   8   3      142.77      161.68      4.40 o 
  11   8   3       60.41       78.34      3.96 o 
  12   8   3       11.29       16.83      2.70 o 
  13   8   3        3.60        6.20      2.56 o 
 -14   9   3       20.73       23.52      3.70 o 
 -13   9   3       86.17      117.34      8.21 o 
 -12   9   3        2.16        3.27      2.39 o 
 -11   9   3      147.59      170.47      6.36 o 
 -10   9   3       39.25       37.59      3.37 o 
  -9   9   3       63.10       49.23      3.43 o 
  -8   9   3       98.68       99.02      2.95 o 
  -7   9   3       44.96       46.83      4.79 o 
  -6   9   3       64.01       50.75      2.62 o 
  -5   9   3      180.00      198.73      4.28 o 
  -4   9   3       72.32       66.27      1.98 o 
  -3   9   3      109.43       97.78      2.39 o 
  -2   9   3      340.06      334.25      5.03 o 
  -1   9   3      163.01      150.15      3.55 o 
   0   9   3      621.19      642.88     11.79 o 
   1   9   3      148.56      141.66      3.23 o 
   2   9   3      152.05      129.15      3.88 o 
   3   9   3       28.45       24.17      2.05 o 
   4   9   3       34.82       36.37      3.22 o 
   5   9   3      114.35      114.51      4.12 o 
   6   9   3       22.93       21.22      1.81 o 
   7   9   3       20.76       15.68      1.77 o 
   8   9   3      107.80      112.09      3.57 o 
   9   9   3       24.42       19.35      2.02 o 
  10   9   3       23.62       26.05      2.33 o 
  11   9   3       18.94       18.77      2.45 o 
  12   9   3       31.04       33.15      3.31 o 
 -12  10   3       33.53       47.24      6.49 o 
 -11  10   3        5.01        1.87      3.49 o 
 -10  10   3       83.48       87.68      7.40 o 
  -9  10   3       26.99       21.29      3.95 o 
  -8  10   3       86.44       80.62      4.22 o 
  -7  10   3        5.58        2.58      1.44 o 
  -6  10   3       26.61       21.77      2.93 o 
  -5  10   3       79.65       67.94      2.73 o 
  -4  10   3       14.80        8.54      1.35 o 
  -3  10   3        7.38        5.62      1.29 o 
  -2  10   3      115.08      107.83      3.19 o 
  -1  10   3       73.82       64.36      4.09 o 
   0  10   3      119.01      116.90      3.94 o 
   1  10   3      244.42      260.14      5.90 o 
   2  10   3       26.38       22.09      1.85 o 
   3  10   3      223.40      233.76      4.67 o 
   4  10   3      185.09      181.17      4.88 o 
   5  10   3       54.89       43.96      3.51 o 
   6  10   3       56.75       50.94      3.06 o 
   7  10   3        3.22        1.18      1.57 o 
   8  10   3        5.62        5.24      1.85 o 
   9  10   3       47.39       60.06      3.14 o 
  10  10   3       13.54       18.45      2.31 o 
  11  10   3       32.20       39.81      3.38 o 
 -12  11   3       14.98       19.96      5.08 o 
 -11  11   3       36.97       50.66      6.38 o 
 -10  11   3        5.26        1.02      3.14 o 
  -9  11   3        0.20        0.35      2.79 o 
  -8  11   3       26.06       19.60      4.09 o 
  -7  11   3        8.17        5.70      1.61 o 
  -6  11   3       21.94       16.28      1.81 o 
  -5  11   3       22.73       17.21      1.78 o 
  -4  11   3       72.57       70.29      2.88 o 
  -3  11   3      319.39      328.05      6.28 o 
  -2  11   3       40.27       35.63      2.22 o 
  -1  11   3       79.46       72.30      2.86 o 
   0  11   3      129.68      122.11      3.56 o 
   1  11   3       81.95       87.78      3.02 o 
   2  11   3      361.80      390.60     13.70 o 
   3  11   3       70.33       64.79      3.12 o 
   4  11   3       43.99       40.94      6.75 o 
   5  11   3       80.35       86.11      4.52 o 
   6  11   3       42.98       49.08      4.01 o 
   7  11   3       42.76       44.44      3.86 o 
   8  11   3       54.76       61.03      4.79 o 
   9  11   3        5.45        3.30      2.13 o 
  10  11   3       14.50       14.05      2.77 o 
 -10  12   3       89.86      119.94      8.78 o 
  -9  12   3       38.75       39.98      4.15 o 
  -8  12   3      108.60      139.32      6.31 o 
  -7  12   3       29.96       27.08      2.38 o 
  -6  12   3       16.72       14.67      2.66 o 
  -5  12   3       14.64       13.23      1.84 o 
  -4  12   3       11.78        8.87      1.65 o 
  -3  12   3       16.29       11.82      1.71 o 
  -2  12   3       56.95       56.39      2.83 o 
  -1  12   3      114.24      125.90      4.30 o 
   0  12   3       22.97       16.28      1.84 o 
   1  12   3       23.12       21.58      1.93 o 
   2  12   3        9.15        8.06      1.60 o 
   3  12   3       97.74       99.30      5.14 o 
   4  12   3       12.01        8.65      4.37 o 
   5  12   3       30.37       29.78      3.60 o 
   6  12   3       74.51       93.77      5.28 o 
   7  12   3       11.97        6.11      2.69 o 
   8  12   3        0.26       -1.69      2.32 o 
   9  12   3       15.64       15.91      3.65 o 
  -9  13   3        4.87        3.66      2.92 o 
  -8  13   3        1.01        3.82      2.82 o 
  -7  13   3       29.90       39.39      4.20 o 
  -6  13   3       25.37       30.44      2.60 o 
  -5  13   3       57.05       63.54      3.26 o 
  -4  13   3       47.76       50.47      2.91 o 
  -3  13   3       63.09       63.29      3.18 o 
  -2  13   3       92.75      103.26      3.64 o 
  -1  13   3       52.83       52.18      2.96 o 
   0  13   3       27.94       24.40      2.24 o 
   1  13   3        0.72        0.63      1.46 o 
   2  13   3       15.74       11.58      2.21 o 
   3  13   3       32.94       33.05      2.94 o 
   4  13   3       17.82       13.40      2.88 o 
   5  13   3       22.97       21.62      5.27 o 
   6  13   3       13.77        8.13      3.00 o 
   7  13   3        6.49        4.11      2.90 o 
  -7  14   3        4.70        6.39      3.08 o 
  -6  14   3       44.78       52.14      4.90 o 
  -5  14   3        7.51        5.04      1.99 o 
  -4  14   3       16.82       18.42      2.37 o 
  -3  14   3        1.61        2.02      1.82 o 
  -2  14   3        2.16        2.22      1.95 o 
  -1  14   3       11.32       10.88      2.03 o 
   0  14   3        8.08        5.33      1.88 o 
   1  14   3       15.63       12.44      3.01 o 
   2  14   3       18.10       20.01      3.36 o 
   3  14   3       18.42       21.17      3.33 o 
   4  14   3       72.28       88.92      4.79 o 
   5  14   3       84.01      111.14      6.31 o 
  -4  15   3        5.83        1.76      2.10 o 
  -3  15   3        8.41        7.28      2.23 o 
  -2  15   3       32.76       38.93      3.62 o 
  -1  15   3        0.91        0.41      1.96 o 
   0  15   3        0.04       -0.89      1.88 o 
   1  15   3       11.88       10.68      2.63 o 
   2  15   3        1.61        0.54      2.43 o 
 -17   0   4       17.33       16.71      4.69 o 
 -16   0   4        0.04        0.71      3.88 o 
 -15   0   4       38.43       50.56      6.17 o 
 -14   0   4       12.86       10.68      3.35 o 
 -13   0   4      127.14      132.40      5.01 o 
 -12   0   4       50.69       37.57      2.94 o 
 -11   0   4      418.83      429.41      7.62 o 
 -10   0   4      680.44      712.85     10.98 o 
  -9   0   4       17.84       13.46      1.24 o 
  -8   0   4        1.35        1.00      0.69 o 
  -7   0   4        4.06        4.07      0.73 o 
  -6   0   4       67.22       69.36      1.77 o 
  -5   0   4      204.37      189.72      3.27 o 
  -4   0   4      201.91      206.71      3.36 o 
  -3   0   4     5359.68     5503.26     72.64 o 
  -2   0   4      105.79       89.09      1.75 o 
  -1   0   4       41.07       37.96      1.07 o 
   0   0   4      140.85      161.61      2.82 o 
   1   0   4     1411.31     1622.35     21.01 o 
   2   0   4     1087.53     1012.55     13.56 o 
   3   0   4      637.69      724.26     35.52 o 
   4   0   4       20.95       12.76      1.23 o 
   5   0   4      857.21      993.91     13.76 o 
   6   0   4      149.51      166.89      3.35 o 
   7   0   4      870.47      924.23     17.06 o 
   8   0   4      314.91      334.50      8.15 o 
   9   0   4      319.80      337.16     11.02 o 
  10   0   4        8.79        5.81      1.89 o 
  11   0   4        4.96        0.42      1.67 o 
  12   0   4        0.50       -1.75      1.75 o 
  13   0   4       31.46       27.94      3.26 o 
  14   0   4       83.47       94.47      9.24 o 
  15   0   4       29.49       26.37      6.79 o 
 -17   1   4        4.43        1.42      2.92 o 
 -16   1   4        9.27        5.16      2.86 o 
 -15   1   4        2.55        2.80      2.28 o 
 -14   1   4        0.50       -1.24      1.53 o 
 -13   1   4       18.43       14.67      1.70 o 
 -12   1   4       15.85        7.96      1.34 o 
 -11   1   4      579.26      562.16      7.36 o 
 -10   1   4      672.36      708.94      7.76 o 
  -9   1   4      330.01      311.04      4.00 o 
  -8   1   4      358.00      362.56      5.07 o 
  -7   1   4      121.94      116.04      2.33 o 
  -6   1   4     1030.25     1161.22     11.09 o 
  -5   1   4     3572.13     3795.36     37.33 o 
  -4   1   4     2085.15     2082.03     23.45 o 
  -3   1   4      290.95      280.64      3.87 o 
  -2   1   4      120.60       97.21      1.74 o 
  -1   1   4      916.50      925.79      8.70 o 
   0   1   4      300.37      305.77      7.77 o 
   1   1   4      662.20      684.59      7.29 o 
   2   1   4     2749.55     3066.45     27.51 o 
   3   1   4     1056.75     1093.59     14.15 o 
   4   1   4     1006.08     1145.38     12.17 o 
   5   1   4        8.65        6.46      1.07 o 
   6   1   4      308.07      317.96      4.40 o 
   7   1   4      410.62      431.50      5.70 o 
   8   1   4      138.47      121.93      4.34 o 
   9   1   4      333.36      363.99      6.30 o 
  10   1   4       63.91       66.83      2.63 o 
  11   1   4      114.63      117.23      3.50 o 
  12   1   4       75.91       80.17      3.31 o 
  13   1   4       28.11       27.64      2.30 o 
  14   1   4       40.77       39.29      2.86 o 
  15   1   4       22.87       21.83      2.59 o 
 -17   2   4        6.32       -0.21      2.99 o 
 -16   2   4        4.47        5.06      2.89 o 
 -15   2   4       10.77        5.05      2.46 o 
 -14   2   4        8.68        7.02      1.91 o 
 -13   2   4       21.40       20.08      2.12 o 
 -12   2   4        0.89        1.54      1.13 o 
 -11   2   4       96.03       74.77      3.02 o 
 -10   2   4        8.05        2.94      0.74 o 
  -9   2   4      416.80      426.77      5.09 o 
  -8   2   4      211.85      234.75      3.18 o 
  -7   2   4        5.02        1.45      0.48 o 
  -6   2   4     1010.69     1143.34     12.11 o 
  -5   2   4     1699.99     1906.13     19.28 o 
  -4   2   4      112.51      130.76      2.44 o 
  -3   2   4      236.23      267.05      3.01 o 
  -2   2   4       30.70       22.17      0.64 o 
  -1   2   4     2050.48     2243.89     20.27 o 
   0   2   4      233.39      249.40      2.84 o 
   1   2   4     2963.47     3243.45     29.02 o 
   2   2   4       36.40       39.11      1.22 o 
   3   2   4     1094.14     1114.28     12.16 o 
   4   2   4      612.72      648.36      7.95 o 
   5   2   4      689.60      746.45      8.57 o 
   6   2   4       53.04       47.89      2.39 o 
   7   2   4      107.92      100.49      2.25 o 
   8   2   4      223.40      222.06      4.43 o 
   9   2   4       61.19       59.06      2.44 o 
  10   2   4       74.38       67.42      2.57 o 
  11   2   4       47.94       44.56      2.50 o 
  12   2   4        3.25        0.63      1.34 o 
  13   2   4       97.51      107.88      3.70 o 
  14   2   4       17.81       14.65      2.20 o 
 -16   3   4        4.85        3.04      2.71 o 
 -15   3   4        0.18        1.69      2.33 o 
 -14   3   4       27.50       20.29      2.31 o 
 -13   3   4       38.27       35.52      2.57 o 
 -12   3   4      237.42      235.25      4.26 o 
 -11   3   4       63.36       57.36      2.03 o 
 -10   3   4       29.94       21.57      1.33 o 
  -9   3   4      185.33      179.78      2.83 o 
  -8   3   4      246.25      244.03      3.34 o 
  -7   3   4      277.82      243.90      3.22 o 
  -6   3   4      723.42      770.83      8.61 o 
  -5   3   4      690.35      707.92      7.88 o 
  -4   3   4      171.95      130.42      2.09 o 
  -3   3   4      264.42      269.42      3.41 o 
  -2   3   4      106.88       89.70      1.64 o 
  -1   3   4       20.49       18.03      0.98 o 
   0   3   4      131.43      142.18      1.92 o 
   1   3   4     1167.04     1240.26     11.67 o 
   2   3   4      289.81      310.02      4.35 o 
   3   3   4     3935.06     4525.32     40.46 o 
   4   3   4     1176.63     1251.01     13.35 o 
   5   3   4      450.76      477.19      6.02 o 
   6   3   4      599.20      653.38      9.51 o 
   7   3   4      167.77      187.73      3.35 o 
   8   3   4       46.14       39.09      1.64 o 
   9   3   4        5.64        2.97      1.07 o 
  10   3   4      133.04      129.13      3.56 o 
  11   3   4       12.73       11.39      1.84 o 
  12   3   4       11.72        6.37      1.62 o 
  13   3   4        1.30       -0.98      1.53 o 
  14   3   4        4.39        5.56      1.98 o 
 -16   4   4       18.13       17.59      3.36 o 
 -15   4   4       11.28        9.76      2.22 o 
 -14   4   4        0.25       -1.68      1.68 o 
 -13   4   4        6.56        4.60      1.72 o 
 -12   4   4       38.10       38.42      2.20 o 
 -11   4   4      190.69      177.03      3.52 o 
 -10   4   4       67.41       59.97      2.31 o 
  -9   4   4      625.83      643.25      7.19 o 
  -8   4   4      199.04      191.33      4.99 o 
  -7   4   4      926.45      948.98     11.71 o 
  -6   4   4       63.95       49.91      1.36 o 
  -5   4   4      649.17      720.17      8.12 o 
  -4   4   4     1237.30     1364.28     12.97 o 
  -3   4   4      452.74      463.27      5.00 o 
  -2   4   4     1723.99     1919.03     19.94 o 
  -1   4   4      572.26      627.56      6.36 o 
   0   4   4       59.08       39.87      1.24 o 
   1   4   4     2010.51     2332.50     21.70 o 
   2   4   4      471.84      537.47      5.65 o 
   3   4   4      707.28      749.68      7.59 o 
   4   4   4      423.64      413.23      5.32 o 
   5   4   4      731.41      817.96      9.43 o 
   6   4   4      500.32      521.56      6.70 o 
   7   4   4      108.64       90.14      2.24 o 
   8   4   4        3.43        3.32      0.90 o 
   9   4   4        1.84        0.48      1.03 o 
  10   4   4       43.15       36.35      2.25 o 
  11   4   4        2.81        1.27      1.35 o 
  12   4   4        8.20        5.23      1.57 o 
  13   4   4        0.09       -1.58      1.58 o 
  14   4   4        9.07        6.38      2.37 o 
 -16   5   4        7.48        8.45      3.37 o 
 -15   5   4       17.21       17.23      2.52 o 
 -14   5   4       33.55       35.47      3.64 o 
 -13   5   4       97.00      105.15      4.43 o 
 -12   5   4       42.55       39.44      2.31 o 
 -11   5   4       49.87       44.12      2.57 o 
 -10   5   4      175.84      167.48      3.77 o 
  -9   5   4      220.74      203.38      4.07 o 
  -8   5   4      108.13       91.97      2.14 o 
  -7   5   4      234.79      213.77      3.77 o 
  -6   5   4      267.40      278.70      4.50 o 
  -5   5   4       79.37       69.92      2.54 o 
  -4   5   4      139.88      124.78      2.03 o 
  -3   5   4      964.87     1122.68     10.92 o 
  -2   5   4      949.68     1076.50     12.15 o 
  -1   5   4       34.33       27.21      1.77 o 
   0   5   4      647.63      687.16      7.86 o 
   1   5   4       17.40        8.89      1.09 o 
   2   5   4      156.57      198.56      3.32 o 
   3   5   4        0.43        0.23      0.45 o 
   4   5   4       23.93       12.13      0.86 o 
   5   5   4      348.92      359.78      5.03 o 
   6   5   4      220.57      209.45      3.60 o 
   7   5   4       76.59       82.45      2.20 o 
   8   5   4        2.19        0.98      0.92 o 
   9   5   4      422.64      480.58      7.14 o 
  10   5   4       43.21       36.52      2.55 o 
  11   5   4        1.44        0.14      1.48 o 
  12   5   4        8.85        5.97      1.82 o 
  13   5   4       46.10       57.54      3.80 o 
  14   5   4        1.16        1.87      2.46 o 
 -15   6   4       42.78       47.98      5.53 o 
 -14   6   4       22.46       20.77      2.57 o 
 -13   6   4       52.18       53.24      5.46 o 
 -12   6   4       25.41       14.45      1.95 o 
 -11   6   4      124.40      115.19      3.88 o 
 -10   6   4       92.34       93.14      3.18 o 
  -9   6   4      188.42      178.29      3.83 o 
  -8   6   4      929.02      987.29     11.30 o 
  -7   6   4        2.28        1.55      0.75 o 
  -6   6   4      224.16      225.61      3.55 o 
  -5   6   4      100.36       75.84      1.79 o 
  -4   6   4      254.68      271.04      3.55 o 
  -3   6   4       35.44       32.01      1.04 o 
  -2   6   4      250.24      233.76      3.32 o 
  -1   6   4       29.43       30.21      1.36 o 
   0   6   4      459.64      445.25      6.36 o 
   1   6   4      226.50      219.04      3.40 o 
   2   6   4       22.14       15.98      1.57 o 
   3   6   4       43.89       40.51      1.61 o 
   4   6   4       18.22       11.92      0.83 o 
   5   6   4      179.63      178.32      3.18 o 
   6   6   4      446.46      475.97      6.46 o 
   7   6   4       76.45       72.63      3.04 o 
   8   6   4      142.76      159.18      3.91 o 
   9   6   4       33.05       29.16      2.04 o 
  10   6   4      108.97      106.32      4.08 o 
  11   6   4       40.57       48.26      3.24 o 
  12   6   4       52.59       55.25      3.58 o 
  13   6   4        0.36        0.03      2.14 o 
 -15   7   4       18.77       15.47      5.94 o 
 -14   7   4       42.71       40.39      3.26 o 
 -13   7   4        9.78       10.07      2.18 o 
 -12   7   4       85.13       89.67      3.66 o 
 -11   7   4       17.51        8.85      1.80 o 
 -10   7   4      145.57      149.23      3.66 o 
  -9   7   4       20.29       14.51      1.74 o 
  -8   7   4       64.99       60.81      1.92 o 
  -7   7   4      457.45      487.43      6.44 o 
  -6   7   4      180.21      172.70      3.55 o 
  -5   7   4      188.16      172.39      2.78 o 
  -4   7   4       55.79       47.51      1.35 o 
  -3   7   4       97.88      100.77      1.89 o 
  -2   7   4        1.00        0.17      0.63 o 
  -1   7   4      664.48      728.33      9.66 o 
   0   7   4      151.56      140.56      3.46 o 
   1   7   4       81.88       71.05      3.15 o 
   2   7   4      211.48      196.99      3.35 o 
   3   7   4      703.54      699.83      8.49 o 
   4   7   4      292.34      298.88      5.19 o 
   5   7   4      155.92      144.02      3.51 o 
   6   7   4       72.83       59.10      2.51 o 
   7   7   4        7.36        3.99      1.18 o 
   8   7   4       88.50       91.07      3.24 o 
   9   7   4      141.14      141.47      4.82 o 
  10   7   4       18.52       18.30      2.01 o 
  11   7   4       18.31       23.08      2.58 o 
  12   7   4       33.23       40.54      4.19 o 
  13   7   4        0.93       -0.53      2.30 o 
 -14   8   4       26.68       26.86      3.73 o 
 -13   8   4        0.47        1.07      2.35 o 
 -12   8   4       27.10       27.55      3.30 o 
 -11   8   4       47.59       52.79      3.04 o 
 -10   8   4       26.62       23.59      2.17 o 
  -9   8   4      143.96      146.79      3.59 o 
  -8   8   4        0.64        1.51      1.04 o 
  -7   8   4      372.04      386.84      5.55 o 
  -6   8   4       18.00       14.07      1.13 o 
  -5   8   4      140.87      122.98      2.68 o 
  -4   8   4       50.09       48.00      1.75 o 
  -3   8   4       70.40       63.74      2.31 o 
  -2   8   4      275.89      267.54      4.22 o 
  -1   8   4      198.49      213.69      5.67 o 
   0   8   4       41.60       42.83      1.74 o 
   1   8   4       52.70       42.44      2.27 o 
   2   8   4       34.49       26.40      2.93 o 
   3   8   4      263.31      270.28      4.34 o 
   4   8   4       39.93       34.06      3.39 o 
   5   8   4       33.36       35.69      2.01 o 
   6   8   4       27.71       20.60      1.73 o 
   7   8   4       85.73       78.12      2.81 o 
   8   8   4        9.64        6.82      1.47 o 
   9   8   4       24.37       22.87      2.30 o 
  10   8   4       47.66       49.36      2.86 o 
  11   8   4        3.20        1.12      2.03 o 
  12   8   4       50.00       58.53      3.99 o 
 -14   9   4       26.94       27.09      3.96 o 
 -13   9   4       19.67       19.66      3.38 o 
 -12   9   4        6.17        2.75      3.38 o 
 -11   9   4        2.52        3.60      2.15 o 
 -10   9   4       84.68      105.44      5.13 o 
  -9   9   4      117.22      119.19      4.86 o 
  -8   9   4       54.97       51.94      9.89 o 
  -7   9   4      113.06       98.04      2.92 o 
  -6   9   4        4.76        3.59      1.04 o 
  -5   9   4       99.00       92.55      2.44 o 
  -4   9   4       29.35       25.96      1.49 o 
  -3   9   4      178.37      165.89      3.27 o 
  -2   9   4      534.66      561.49      7.39 o 
  -1   9   4      336.68      359.97      5.96 o 
   0   9   4      126.49      110.16      5.18 o 
   1   9   4       38.41       34.27      1.80 o 
   2   9   4      246.53      260.97      6.74 o 
   3   9   4       37.10       24.71      1.81 o 
   4   9   4       24.60       20.89      1.96 o 
   5   9   4       18.41       13.39      1.53 o 
   6   9   4      214.10      226.81      5.03 o 
   7   9   4       51.32       50.60      2.67 o 
   8   9   4        5.03        5.28      1.47 o 
   9   9   4        5.15        2.21      1.49 o 
  10   9   4       29.56       30.28      2.50 o 
  11   9   4       11.31       11.86      2.50 o 
 -13  10   4       40.32       52.60      6.73 o 
 -12  10   4       75.58       98.82      7.51 o 
 -11  10   4       12.30        7.97      3.81 o 
 -10  10   4        5.33        6.17      3.35 o 
  -9  10   4       20.83       15.72      3.67 o 
  -8  10   4      145.91      139.86      8.66 o 
  -7  10   4       15.50        7.12      1.47 o 
  -6  10   4       11.23        7.65      1.40 o 
  -5  10   4       39.58       26.50      1.90 o 
  -4  10   4       30.81       22.54      2.30 o 
  -3  10   4       18.54       13.77      1.55 o 
  -2  10   4      393.82      444.52      7.40 o 
  -1  10   4      400.96      437.98      7.31 o 
   0  10   4      172.54      165.66      5.03 o 
   1  10   4       31.61       23.67      1.68 o 
   2  10   4       14.68       11.70      1.40 o 
   3  10   4        6.42        4.13      1.48 o 
   4  10   4      107.62      102.66      3.69 o 
   5  10   4      232.91      274.60      6.50 o 
   6  10   4      103.79       99.76      3.82 o 
   7  10   4       34.98       33.95      2.34 o 
   8  10   4       21.37       28.30      2.55 o 
   9  10   4       11.42       11.83      2.09 o 
  10  10   4        5.17        4.27      3.69 o 
  11  10   4       25.06       31.69      3.33 o 
 -12  11   4       35.59       58.42      6.77 o 
 -11  11   4        2.54        0.18      3.35 o 
 -10  11   4       20.33       15.94      4.41 o 
  -9  11   4       41.73       47.57      4.12 o 
  -8  11   4        2.24        3.69      1.73 o 
  -7  11   4       33.06       27.74      2.54 o 
  -6  11   4       54.95       51.14      2.67 o 
  -5  11   4       28.17       24.32      2.95 o 
  -4  11   4       58.54       53.63      2.64 o 
  -3  11   4        2.98        1.21      1.18 o 
  -2  11   4       78.23       71.07      2.92 o 
  -1  11   4      259.80      294.85      6.04 o 
   0  11   4       21.95       17.53      2.22 o 
   1  11   4        7.07        2.08      1.42 o 
   2  11   4       37.18       34.38      2.81 o 
   3  11   4        2.06        0.87      1.75 o 
   4  11   4        5.22        3.51      1.98 o 
   5  11   4       19.01       16.98      2.15 o 
   6  11   4       29.07       23.64      2.50 o 
   7  11   4       16.63       16.62      2.31 o 
   8  11   4       17.94       22.03      2.66 o 
   9  11   4        4.31        1.76      2.23 o 
  10  11   4       14.37       17.34      2.95 o 
 -10  12   4       12.97       17.27      4.97 o 
  -9  12   4       17.66       14.70      3.26 o 
  -8  12   4        4.30        2.46      2.54 o 
  -7  12   4       30.63       29.12      2.82 o 
  -6  12   4        4.03        0.52      1.46 o 
  -5  12   4       67.85       69.02      3.18 o 
  -4  12   4       22.66       17.28      1.94 o 
  -3  12   4       13.54        8.87      1.70 o 
  -2  12   4       12.62       11.58      1.75 o 
  -1  12   4        1.65       -0.92      1.29 o 
   0  12   4      111.49      112.34      3.62 o 
   1  12   4       48.52       46.99      3.65 o 
   2  12   4       16.02       11.53      4.64 o 
   3  12   4       18.83       14.02      2.52 o 
   4  12   4       35.89       37.64      3.80 o 
   5  12   4      117.50      143.69      6.20 o 
   6  12   4       11.95       12.58      2.80 o 
   7  12   4        6.88        7.49      2.88 o 
   8  12   4        3.09        3.05      2.78 o 
  -9  13   4       14.92       13.26      3.34 o 
  -8  13   4        4.70        7.15      2.80 o 
  -7  13   4        4.74        2.87      2.35 o 
  -6  13   4       43.04       49.37      3.50 o 
  -5  13   4        1.14        0.20      1.68 o 
  -4  13   4        7.18        5.63      1.71 o 
  -3  13   4       87.49       95.48      3.67 o 
  -2  13   4        8.74        8.61      1.74 o 
  -1  13   4       12.23        9.78      1.86 o 
   0  13   4       38.74       46.29      2.79 o 
   1  13   4        5.46        1.33      1.59 o 
   2  13   4        9.48        4.49      1.97 o 
   3  13   4       71.48       82.50     10.86 o 
   4  13   4       20.36       19.42      3.75 o 
   5  13   4       14.77       16.76      3.18 o 
   6  13   4       15.27       20.53      4.90 o 
   7  13   4       36.48       51.12      6.21 o 
  -7  14   4       20.94       29.38      4.19 o 
  -6  14   4       13.22       19.01      3.85 o 
  -5  14   4        6.39        5.13      2.67 o 
  -4  14   4       15.60       18.28      2.32 o 
  -3  14   4        7.59        8.97      2.10 o 
  -2  14   4       15.16       12.01      2.12 o 
  -1  14   4       12.70        8.55      2.01 o 
   0  14   4       17.69       13.85      2.14 o 
   1  14   4       51.49       56.36      4.13 o 
   2  14   4        2.31        1.67      2.19 o 
   3  14   4       80.52      113.72      5.34 o 
   4  14   4        3.15        6.58      3.09 o 
   5  14   4       10.54       11.66      3.28 o 
  -3  15   4        0.37       -1.08      2.09 o 
  -2  15   4        4.72        3.43      2.10 o 
  -1  15   4       16.07       13.47      2.48 o 
   0  15   4        0.20       -0.11      2.39 o 
   1  15   4       12.54       12.83      2.78 o 
 -17   0   5        0.78        3.98      4.48 o 
 -16   0   5        6.00        6.77      3.95 o 
 -15   0   5        0.47       -2.75      2.75 o 
 -14   0   5        2.02        1.45      2.08 o 
 -13   0   5      333.68      336.66      8.87 o 
 -12   0   5        8.12        8.95      1.91 o 
 -11   0   5       11.35       10.09      1.82 o 
 -10   0   5        0.80        0.13      1.20 o 
  -9   0   5      360.46      405.92      6.83 o 
  -8   0   5       52.80       55.74      1.79 o 
  -7   0   5        3.59        0.43      0.53 o 
  -6   0   5      583.45      595.68     11.22 o 
  -5   0   5      133.50      148.81      7.53 o 
  -4   0   5        1.68        1.02      0.67 o 
  -3   0   5     1057.93     1037.57     13.85 o 
  -2   0   5       12.84        7.71      1.52 o 
  -1   0   5      457.96      423.79      8.20 o 
   0   0   5      141.15      133.49      2.62 o 
   1   0   5     2726.43     2771.19     41.55 o 
   2   0   5       28.65       25.88      1.31 o 
   3   0   5     1098.73     1180.68     15.95 o 
   4   0   5       24.01       19.14      1.06 o 
   5   0   5       15.30        9.78      1.42 o 
   6   0   5      156.51      154.53      4.71 o 
   7   0   5        0.03        0.05      1.23 o 
   8   0   5       19.90       11.36      2.70 o 
   9   0   5      522.73      589.76     12.75 o 
  10   0   5        2.20        3.27      1.82 o 
  11   0   5       10.65        7.60      2.24 o 
  12   0   5        0.01       -1.89      1.98 o 
  13   0   5        5.22        2.12      2.33 o 
  14   0   5        0.72       -2.51      2.51 o 
 -17   1   5       55.47       64.31      5.37 o 
 -16   1   5       43.80       49.00      4.38 o 
 -15   1   5       83.18       85.10      5.26 o 
 -14   1   5        0.82       -1.51      1.51 o 
 -13   1   5      122.83      121.30      3.47 o 
 -12   1   5      115.18      100.36      3.03 o 
 -11   1   5      268.02      268.84      5.10 o 
 -10   1   5      372.65      373.10      5.31 o 
  -9   1   5       63.45       58.07      1.78 o 
  -8   1   5      322.18      314.76      3.86 o 
  -7   1   5      161.59      150.21      3.05 o 
  -6   1   5      169.44      148.24      2.92 o 
  -5   1   5     1487.64     1637.24     16.80 o 
  -4   1   5     1977.48     2141.84     21.90 o 
  -3   1   5      810.84      808.55      8.74 o 
  -2   1   5       47.55       38.22      0.96 o 
  -1   1   5       55.05       49.54      1.00 o 
   0   1   5      588.48      556.98      5.65 o 
   1   1   5      601.50      721.99      7.16 o 
   2   1   5      702.75      776.14      8.17 o 
   3   1   5      541.36      565.38      7.03 o 
   4   1   5      180.62      176.96      2.49 o 
   5   1   5     1153.82     1213.57     13.10 o 
   6   1   5      152.71      130.65      2.49 o 
   7   1   5       31.68       25.36      1.61 o 
   8   1   5       84.79       80.29      2.61 o 
   9   1   5       19.18       14.06      1.67 o 
  10   1   5       26.36       24.66      1.94 o 
  11   1   5       80.83       80.69      3.31 o 
  12   1   5      110.43      120.78      3.82 o 
  13   1   5       58.78       63.96      3.24 o 
  14   1   5       35.79       37.73      2.84 o 
 -17   2   5       18.68       23.82      3.76 o 
 -16   2   5       19.38       18.94      3.42 o 
 -15   2   5        6.51        5.08      1.96 o 
 -14   2   5        2.34        1.73      1.56 o 
 -13   2   5      141.16      133.91      3.69 o 
 -12   2   5      189.39      197.60      4.40 o 
 -11   2   5      117.14       97.21      2.88 o 
 -10   2   5      311.04      315.82      4.78 o 
  -9   2   5      484.09      491.18      6.40 o 
  -8   2   5       62.73       45.28      1.34 o 
  -7   2   5      530.41      560.97      7.92 o 
  -6   2   5      123.09      113.88      2.51 o 
  -5   2   5      859.26      969.70     13.71 o 
  -4   2   5      482.94      479.76      5.67 o 
  -3   2   5     1270.48     1278.03     17.77 o 
  -2   2   5      858.80      906.11      8.72 o 
  -1   2   5      109.59      113.75      1.68 o 
   0   2   5      176.77      179.92      2.33 o 
   1   2   5     1723.21     1870.83     17.23 o 
   2   2   5     1722.25     1934.64     17.83 o 
   3   2   5       28.45       28.45      1.06 o 
   4   2   5     1362.29     1474.47     19.30 o 
   5   2   5      253.75      257.52      3.85 o 
   6   2   5      205.76      216.62      3.54 o 
   7   2   5       26.99       17.73      1.16 o 
   8   2   5        6.72        4.66      1.24 o 
   9   2   5       34.28       23.34      1.74 o 
  10   2   5      131.53      142.96      3.85 o 
  11   2   5       22.31       16.53      2.37 o 
  12   2   5       11.66        7.81      1.60 o 
  13   2   5        2.88        1.49      1.70 o 
  14   2   5       33.66       34.93      2.86 o 
 -17   3   5       44.41       50.80      7.69 o 
 -16   3   5       48.30       64.06      5.64 o 
 -15   3   5       47.54       51.10      4.16 o 
 -14   3   5       34.92       30.25      2.87 o 
 -13   3   5        8.30        5.46      1.85 o 
 -12   3   5        3.53        1.50      1.16 o 
 -11   3   5      215.83      213.76      4.85 o 
 -10   3   5       55.22       51.32      1.87 o 
  -9   3   5      366.19      347.69      5.79 o 
  -8   3   5       92.81       80.94      1.85 o 
  -7   3   5     1522.82     1604.44     16.82 o 
  -6   3   5        6.75        3.19      0.51 o 
  -5   3   5      117.93       98.01      1.90 o 
  -4   3   5     1895.62     2045.36     18.84 o 
  -3   3   5      982.22     1064.32     11.30 o 
  -2   3   5       99.17       79.37      1.39 o 
  -1   3   5     1868.65     2129.97     19.48 o 
   0   3   5       37.35       28.63      1.01 o 
   1   3   5     2502.04     2773.40     25.64 o 
   2   3   5      786.73      831.63      8.27 o 
   3   3   5     2322.63     2672.54     24.43 o 
   4   3   5     1081.79     1117.52     12.21 o 
   5   3   5      724.26      826.96      9.57 o 
   6   3   5      144.27      142.26      2.78 o 
   7   3   5       87.76       85.81      2.91 o 
   8   3   5       32.96       25.42      1.75 o 
   9   3   5       26.10       23.02      2.16 o 
  10   3   5       50.46       47.48      3.14 o 
  11   3   5        7.33        4.09      2.05 o 
  12   3   5        8.66        7.71      1.70 o 
  13   3   5      110.90      131.71      5.80 o 
  14   3   5       26.70       36.36      2.90 o 
 -16   4   5       40.77       47.34      6.49 o 
 -15   4   5       29.14       27.80      3.33 o 
 -14   4   5       53.90       60.68      3.57 o 
 -13   4   5       16.86       12.59      1.94 o 
 -12   4   5       20.21       17.35      2.20 o 
 -11   4   5        0.48       -0.78      1.06 o 
 -10   4   5      695.84      714.48     10.61 o 
  -9   4   5       43.61       35.66      1.85 o 
  -8   4   5      207.26      171.96      3.60 o 
  -7   4   5      385.40      401.11      5.24 o 
  -6   4   5      482.25      488.16      6.02 o 
  -5   4   5      438.70      498.82      7.62 o 
  -4   4   5       71.62       70.34      1.42 o 
  -3   4   5     1354.61     1575.11     18.18 o 
  -2   4   5      886.09     1014.80     12.14 o 
  -1   4   5       56.94       49.55      1.12 o 
   0   4   5      835.46      995.62      9.72 o 
   1   4   5      753.52      790.71      7.95 o 
   2   4   5      634.97      672.51      8.30 o 
   3   4   5      430.98      403.22      4.81 o 
   4   4   5      535.02      510.13      8.52 o 
   5   4   5      114.04      111.93      2.39 o 
   6   4   5       13.06        5.94      1.35 o 
   7   4   5       99.84       89.25      2.86 o 
   8   4   5       54.18       43.35      1.86 o 
   9   4   5       24.06       16.32      1.61 o 
  10   4   5       11.84        9.71      1.55 o 
  11   4   5        3.07        3.16      1.48 o 
  12   4   5        6.56        6.03      1.69 o 
  13   4   5       16.04       12.69      2.48 o 
  14   4   5       25.79       31.76      4.90 o 
 -16   5   5        5.07        3.48      2.38 o 
 -15   5   5       25.85       24.16      3.58 o 
 -14   5   5        7.91        2.30      1.89 o 
 -13   5   5       17.47       13.70      2.08 o 
 -12   5   5       10.38        5.79      1.34 o 
 -11   5   5        8.14        4.22      1.20 o 
 -10   5   5      194.47      176.05      3.95 o 
  -9   5   5     1098.47     1189.06     15.14 o 
  -8   5   5      401.65      409.43      6.43 o 
  -7   5   5       71.53       59.46      1.65 o 
  -6   5   5      210.87      179.76      2.99 o 
  -5   5   5      374.73      397.37      4.71 o 
  -4   5   5       89.35       64.91      1.45 o 
  -3   5   5        4.14        5.33      0.63 o 
  -2   5   5      303.44      288.74      3.92 o 
  -1   5   5       28.96       17.63      1.37 o 
   0   5   5      281.22      258.95      4.33 o 
   1   5   5       43.41       38.31      2.19 o 
   2   5   5      233.64      227.43      3.38 o 
   3   5   5      264.83      307.73      3.81 o 
   4   5   5      434.81      463.37      6.03 o 
   5   5   5      354.12      396.82      8.85 o 
   6   5   5       61.73       50.14      1.80 o 
   7   5   5       97.75       95.73      2.69 o 
   8   5   5      170.14      191.10      3.77 o 
   9   5   5       20.11       12.55      1.60 o 
  10   5   5      132.96      140.84      4.70 o 
  11   5   5       49.50       54.78      3.44 o 
  12   5   5       25.74       19.99      2.61 o 
  13   5   5       41.90       53.27      6.41 o 
 -16   6   5       39.57       37.94      5.75 o 
 -15   6   5        4.95        4.15      2.27 o 
 -14   6   5       53.86       50.67      3.48 o 
 -13   6   5       42.76       40.95      3.00 o 
 -12   6   5       38.70       34.19      3.20 o 
 -11   6   5       63.48       49.34      2.55 o 
 -10   6   5      257.00      260.63      7.54 o 
  -9   6   5       56.19       44.96      4.74 o 
  -8   6   5      348.90      347.01      5.81 o 
  -7   6   5      142.38      131.68      2.64 o 
  -6   6   5      277.38      260.98      3.65 o 
  -5   6   5      389.40      370.85      4.58 o 
  -4   6   5      179.34      159.97      2.96 o 
  -3   6   5      235.49      255.06      3.85 o 
  -2   6   5      100.79       98.36      2.08 o 
  -1   6   5       51.53       38.01      1.66 o 
   0   6   5      190.29      202.10      3.30 o 
   1   6   5      145.04      118.15      5.19 o 
   2   6   5      454.54      477.47      6.16 o 
   3   6   5       32.18       30.25      1.82 o 
   4   6   5      470.34      471.94      7.25 o 
   5   6   5      114.12      109.82      2.99 o 
   6   6   5      116.85      129.32      3.36 o 
   7   6   5      265.34      266.82      5.27 o 
   8   6   5       72.90       64.48      2.71 o 
   9   6   5      220.79      249.90      5.35 o 
  10   6   5        4.92        5.39      1.84 o 
  11   6   5       13.19       17.53      2.37 o 
  12   6   5       28.33       29.82      3.05 o 
  13   6   5        8.24        9.43      2.55 o 
 -15   7   5       20.69       25.31      3.05 o 
 -14   7   5       44.38       49.98      3.46 o 
 -13   7   5       15.45       11.92      2.22 o 
 -12   7   5        6.20        6.01      1.85 o 
 -11   7   5       31.67       22.78      1.89 o 
 -10   7   5       94.23       85.45      2.77 o 
  -9   7   5       78.96       72.30      3.48 o 
  -8   7   5      536.67      552.98      8.25 o 
  -7   7   5      153.66      154.52      3.01 o 
  -6   7   5      457.23      474.43      5.75 o 
  -5   7   5      136.27      124.68      2.32 o 
  -4   7   5      345.06      339.62      4.35 o 
  -3   7   5      299.50      294.93      4.61 o 
  -2   7   5      272.13      263.26      4.60 o 
  -1   7   5       17.74       17.52      1.74 o 
   0   7   5      117.03      114.92      3.44 o 
   1   7   5      170.05      172.90      5.30 o 
   2   7   5      559.81      564.42     10.41 o 
   3   7   5      190.12      200.53      3.50 o 
   4   7   5      367.03      366.29      6.23 o 
   5   7   5       18.97       12.06      1.41 o 
   6   7   5      285.65      308.67      6.14 o 
   7   7   5       13.50       14.18      1.55 o 
   8   7   5       15.00       16.20      1.81 o 
   9   7   5        1.72       -0.71      1.27 o 
  10   7   5       11.51       10.34      2.01 o 
  11   7   5        4.10        2.04      1.91 o 
  12   7   5       17.88       13.74      2.81 o 
 -14   8   5       35.39       44.96      4.42 o 
 -13   8   5       66.56       83.60      6.03 o 
 -12   8   5       11.44        8.77      2.23 o 
 -11   8   5       18.45       13.41      2.05 o 
 -10   8   5       27.75       25.83      1.94 o 
  -9   8   5      195.00      192.96      4.27 o 
  -8   8   5      194.98      189.01      4.08 o 
  -7   8   5      721.70      786.88      9.72 o 
  -6   8   5      363.52      379.05      5.60 o 
  -5   8   5       77.97       64.64      2.05 o 
  -4   8   5      632.55      667.03      9.49 o 
  -3   8   5       99.63      108.68      2.52 o 
  -2   8   5       25.16       23.02      1.51 o 
  -1   8   5      325.91      321.18      5.45 o 
   0   8   5      362.20      348.85      6.73 o 
   1   8   5      391.23      384.65      7.67 o 
   2   8   5      768.43      778.74     10.56 o 
   3   8   5        0.84       -0.32      0.96 o 
   4   8   5       29.04       28.49      1.86 o 
   5   8   5       65.43       70.09      2.80 o 
   6   8   5      128.70      118.29      3.47 o 
   7   8   5       41.11       39.52      2.40 o 
   8   8   5        3.08        4.08      1.44 o 
   9   8   5       12.95       14.36      1.84 o 
  10   8   5        6.03        5.43      2.13 o 
  11   8   5       17.87       19.40      2.71 o 
  12   8   5        5.88        8.02      2.60 o 
 -14   9   5       68.49       88.70      8.29 o 
 -13   9   5       30.84       20.41      4.83 o 
 -12   9   5        7.27        8.18      3.77 o 
 -10   9   5       29.23       30.18      3.11 o 
  -9   9   5       43.80       42.07      3.36 o 
  -8   9   5       72.66       73.09      2.81 o 
  -7   9   5       55.47       38.51      2.37 o 
  -6   9   5       85.82       72.47      2.24 o 
  -5   9   5      164.11      153.63      3.88 o 
  -4   9   5      130.70      119.36      2.79 o 
  -3   9   5       70.20       55.61      2.03 o 
  -2   9   5       31.84       22.15      1.41 o 
  -1   9   5      358.21      354.12      8.92 o 
   0   9   5      317.93      333.40      5.76 o 
   1   9   5       58.07       50.33      2.12 o 
   2   9   5       86.83       85.47      4.90 o 
   3   9   5       39.03       42.33      3.36 o 
   4   9   5       72.66       65.46      2.77 o 
   5   9   5      118.35      119.98      3.55 o 
   6   9   5      137.97      151.74      4.09 o 
   7   9   5       13.05        9.61      1.69 o 
   8   9   5       11.20       13.68      1.90 o 
   9   9   5       20.41       17.34      2.08 o 
  10   9   5        2.47       -0.20      1.92 o 
  11   9   5        2.33        0.10      2.06 o 
 -13  10   5       47.08       57.19      6.98 o 
 -12  10   5        5.48        5.04      3.91 o 
 -11  10   5       17.68       22.78      4.30 o 
 -10  10   5       18.56       18.97      3.15 o 
  -9  10   5      125.25      128.93      6.11 o 
  -8  10   5        4.27        0.83      1.56 o 
  -7  10   5       11.22        7.11      1.73 o 
  -6  10   5      171.87      161.04      4.08 o 
  -5  10   5       10.79       11.59      2.50 o 
  -4  10   5       34.16       28.48      1.68 o 
  -3  10   5        7.24        3.87      0.99 o 
  -2  10   5       23.80       10.82      1.24 o 
  -1  10   5      138.87      128.13      3.00 o 
   0  10   5       44.35       38.93      2.07 o 
   1  10   5        1.97        2.04      1.66 o 
   2  10   5      146.95      163.12      4.83 o 
   3  10   5        1.56        3.59      1.47 o 
   4  10   5       28.84       25.42      2.88 o 
   5  10   5       43.00       50.24      3.05 o 
   6  10   5       15.54       13.62      1.79 o 
   7  10   5       68.31       80.85      3.41 o 
   8  10   5       36.09       44.50      2.87 o 
   9  10   5        5.10        2.09      1.85 o 
  10  10   5       23.77       24.16      2.62 o 
 -12  11   5       37.14       44.12      4.59 o 
 -11  11   5       14.74       14.64      3.14 o 
 -10  11   5       60.45       70.81      8.83 o 
  -9  11   5       34.59       32.52      2.90 o 
  -8  11   5       75.14       76.28      4.42 o 
  -7  11   5       11.26       12.55      2.06 o 
  -6  11   5       45.71       39.89      2.87 o 
  -5  11   5       10.39        5.81      1.43 o 
  -4  11   5       76.72       74.22      3.01 o 
  -3  11   5       85.89       83.77      3.69 o 
  -2  11   5      145.46      137.16      3.83 o 
  -1  11   5       20.15       16.28      1.67 o 
   0  11   5      108.05      116.36      3.99 o 
   1  11   5        1.16        2.66      2.13 o 
   2  11   5        4.25        1.63      1.92 o 
   3  11   5       53.02       53.44      3.07 o 
   4  11   5        2.51        1.42      1.56 o 
   5  11   5       18.73       14.42      2.19 o 
   6  11   5        1.99        0.63      1.71 o 
   7  11   5        4.09        1.72      1.98 o 
   8  11   5        4.33        2.58      2.11 o 
   9  11   5       17.37       22.72      2.91 o 
 -10  12   5        0.84       -1.00      2.55 o 
  -9  12   5        9.73        3.90      3.81 o 
  -8  12   5        8.19        6.47      2.21 o 
  -7  12   5        3.89        4.08      2.08 o 
  -6  12   5       12.09       10.66      2.13 o 
  -5  12   5       46.36       48.98      2.78 o 
  -4  12   5       26.03       28.43      2.25 o 
  -3  12   5        2.72        1.37      1.42 o 
  -2  12   5        7.51        3.73      1.48 o 
  -1  12   5       26.45       21.53      2.05 o 
   0  12   5       13.59        7.16      1.53 o 
   1  12   5       55.37       52.99      4.94 o 
   2  12   5       92.88      114.80      5.42 o 
   3  12   5       37.29       35.13      4.30 o 
   4  12   5      118.14      126.35      5.93 o 
   5  12   5       14.71        9.31      2.74 o 
   6  12   5       10.79        6.99      2.79 o 
   7  12   5        6.52        9.13      3.09 o 
   8  12   5       48.45       70.37      5.40 o 
  -9  13   5       16.07       11.72      3.44 o 
  -8  13   5        8.73        7.30      3.15 o 
  -7  13   5        4.86        1.82      2.12 o 
  -6  13   5       62.14       79.29      4.28 o 
  -5  13   5        6.64        5.53      2.13 o 
  -4  13   5       22.35       23.09      2.33 o 
  -3  13   5       16.18       14.24      2.05 o 
  -2  13   5       27.73       26.16      2.56 o 
  -1  13   5       10.45        9.28      2.13 o 
   0  13   5       12.68       10.71      1.87 o 
   1  13   5       59.37       57.93      4.34 o 
   2  13   5        8.01        8.56      2.57 o 
   3  13   5       71.59       84.72      8.87 o 
   4  13   5       15.16       21.14      4.81 o 
   5  13   5        5.73        2.69      2.70 o 
   6  13   5       47.11       69.34      7.95 o 
  -6  14   5       20.68       25.39      3.12 o 
  -5  14   5       41.03       45.24      3.65 o 
  -4  14   5        8.22        7.18      2.29 o 
  -3  14   5        7.93        5.01      2.08 o 
  -2  14   5       26.47       31.74      2.73 o 
  -1  14   5        2.07        0.38      1.81 o 
   0  14   5       25.43       21.88      3.28 o 
   1  14   5       54.89       66.25      4.13 o 
   2  14   5       18.54       16.59      2.76 o 
   3  14   5       32.17       28.05      7.77 o 
   4  14   5       12.15        5.41      3.13 o 
 -17   0   6        1.50       -1.30      3.84 o 
 -16   0   6        7.73        3.77      3.70 o 
 -15   0   6       44.18       50.10      5.75 o 
 -14   0   6      163.81      167.14     11.62 o 
 -13   0   6        4.45        2.20      3.07 o 
 -12   0   6       11.70       11.26      2.13 o 
 -11   0   6       63.65       53.50      3.37 o 
 -10   0   6       29.10       21.04      2.24 o 
  -9   0   6        5.48        2.70      1.28 o 
  -8   0   6       86.32       75.24      3.15 o 
  -7   0   6      320.90      292.03      6.82 o 
  -6   0   6       20.25       17.10      1.64 o 
  -5   0   6       23.96       22.92      1.65 o 
  -4   0   6     5972.70     6453.14     80.96 o 
  -3   0   6     1090.65     1181.69     15.80 o 
  -2   0   6        1.39        1.95      0.57 o 
  -1   0   6       16.22       13.25      0.92 o 
   0   0   6      421.88      380.87      5.99 o 
   1   0   6      352.37      346.94      5.62 o 
   2   0   6       90.54       84.85      2.15 o 
   3   0   6      549.67      594.22      9.34 o 
   4   0   6      464.97      530.33      8.14 o 
   6   0   6       53.44       43.60      3.63 o 
   7   0   6        2.68        2.34      1.39 o 
   8   0   6       32.67       31.13      3.46 o 
   9   0   6       71.02       62.80      3.85 o 
  10   0   6      192.12      184.33      6.37 o 
  11   0   6      122.06      132.26      5.66 o 
  12   0   6       11.18       10.61      2.58 o 
  13   0   6        0.09       -1.87      3.30 o 
  14   0   6       23.15       25.92      3.73 o 
 -17   1   6       28.16       32.05      4.25 o 
 -16   1   6       31.13       34.05      3.75 o 
 -15   1   6       32.10       39.67      3.11 o 
 -14   1   6       25.87       22.71      2.53 o 
 -13   1   6       66.77       70.38      4.09 o 
 -12   1   6       18.10       10.38      1.44 o 
 -11   1   6      198.03      196.76      4.28 o 
 -10   1   6       33.56       28.97      1.76 o 
  -9   1   6      246.23      217.43      4.27 o 
  -8   1   6      160.36      152.12      3.30 o 
  -7   1   6       68.66       50.94      1.94 o 
  -6   1   6      126.34      138.28      2.34 o 
  -5   1   6      393.71      454.92      5.52 o 
  -4   1   6      111.90      108.12      3.36 o 
  -3   1   6       37.23       27.13      1.45 o 
  -2   1   6      491.41      479.13      5.04 o 
  -1   1   6       31.06       25.79      0.82 o 
   0   1   6      343.65      363.03      4.09 o 
   1   1   6       29.65       21.68      1.36 o 
   2   1   6      559.88      601.07      6.27 o 
   3   1   6       34.06       40.71      1.04 o 
   4   1   6       15.25       12.55      0.84 o 
   5   1   6       29.29       20.24      1.09 o 
   6   1   6       76.59       66.97      2.25 o 
   7   1   6      114.26       98.92      2.84 o 
   8   1   6      268.61      274.11      6.08 o 
   9   1   6       26.07       20.66      2.74 o 
  10   1   6       47.34       43.11      2.44 o 
  11   1   6       26.05       24.21      2.63 o 
  12   1   6       72.81       83.28      5.42 o 
  13   1   6       28.26       29.86      2.64 o 
  14   1   6        4.79        1.92      2.03 o 
 -17   2   6       28.39       45.19      4.76 o 
 -16   2   6       46.13       48.39      4.46 o 
 -15   2   6       12.06        8.60      2.57 o 
 -14   2   6        6.11        2.86      1.49 o 
 -13   2   6       46.05       46.15      3.66 o 
 -12   2   6       96.63       86.12      2.89 o 
 -11   2   6      100.21       94.79      2.91 o 
 -10   2   6      311.93      269.86      6.62 o 
  -9   2   6      572.05      517.53      7.77 o 
  -8   2   6       28.01       18.43      1.36 o 
  -7   2   6      923.65      969.57     12.36 o 
  -6   2   6       47.16       43.61      1.30 o 
  -5   2   6       88.71      102.16      2.02 o 
  -4   2   6     2087.89     2245.72     22.71 o 
  -3   2   6     1127.88     1254.15     11.89 o 
  -2   2   6      512.57      585.58      6.05 o 
  -1   2   6      575.28      625.71      6.42 o 
   0   2   6       28.76       20.69      1.18 o 
   1   2   6      516.87      521.80      5.57 o 
   2   2   6      154.36      175.98      4.68 o 
   3   2   6      157.32      162.40      3.41 o 
   4   2   6      143.34      150.26      2.71 o 
   5   2   6      385.39      397.35      6.36 o 
   6   2   6      445.24      476.88      6.33 o 
   7   2   6       18.58       18.06      1.52 o 
   8   2   6      115.05      115.89      4.43 o 
   9   2   6       73.27       70.53      3.18 o 
  10   2   6       28.41       28.01      3.24 o 
  11   2   6       13.54       10.42      1.72 o 
  12   2   6       12.86        6.89      1.74 o 
  13   2   6       29.19       30.47      3.52 o 
 -16   3   6        0.77       -0.30      2.81 o 
 -15   3   6        5.69        6.02      2.10 o 
 -14   3   6        2.26       -0.34      1.67 o 
 -13   3   6       14.48       13.85      1.74 o 
 -12   3   6       25.40       15.74      1.69 o 
 -11   3   6       10.03        8.38      1.32 o 
 -10   3   6       62.06       46.17      2.21 o 
  -9   3   6     1106.88     1154.03     14.78 o 
  -8   3   6       22.13       19.25      2.12 o 
  -7   3   6      168.28      140.48      3.92 o 
  -6   3   6      256.29      236.20      3.60 o 
  -4   3   6      571.53      538.96      5.74 o 
  -3   3   6      809.17      981.43     10.65 o 
  -2   3   6      279.50      325.32      3.80 o 
  -1   3   6     2138.92     2422.81     22.19 o 
   0   3   6       98.66       73.27      1.44 o 
   1   3   6     1058.35     1113.76     13.60 o 
   2   3   6      347.49      364.69      4.25 o 
   3   3   6     1074.73     1222.07     11.90 o 
   4   3   6      133.81      120.56      2.45 o 
   5   3   6      321.50      324.90      4.72 o 
   6   3   6      166.77      165.35      3.16 o 
   7   3   6      222.86      215.53      4.47 o 
   8   3   6      225.40      220.73      4.68 o 
   9   3   6       25.29       20.36      1.78 o 
  10   3   6       22.71       20.45      2.29 o 
  11   3   6        0.25       -1.38      1.38 o 
  12   3   6       25.01       20.49      2.34 o 
  13   3   6       25.33       23.22      2.96 o 
 -16   4   6       73.49       90.52      5.55 o 
 -15   4   6       11.77        8.44      2.24 o 
 -14   4   6       26.72       25.06      2.70 o 
 -13   4   6       54.58       51.87      3.31 o 
 -12   4   6       58.16       53.49      2.91 o 
 -11   4   6      273.10      264.23      6.25 o 
 -10   4   6      633.56      673.96      9.78 o 
  -9   4   6      676.39      696.54     12.30 o 
  -8   4   6      411.73      433.89      6.75 o 
  -7   4   6      302.75      310.88      4.61 o 
  -6   4   6       81.50       79.50      1.93 o 
  -5   4   6        6.36        4.51      0.60 o 
  -4   4   6      454.75      515.94      5.65 o 
  -3   4   6       49.98       45.74      1.33 o 
  -2   4   6      210.19      212.50      2.85 o 
  -1   4   6       39.77       29.06      0.98 o 
   0   4   6      931.99     1040.43     10.24 o 
   1   4   6      789.19      886.55      8.92 o 
   2   4   6      610.45      627.02      9.32 o 
   3   4   6      113.59      102.40      3.49 o 
   4   4   6      401.92      430.35      5.75 o 
   5   4   6      271.29      288.48      4.45 o 
   6   4   6      205.58      196.35      3.58 o 
   7   4   6      401.43      433.80      6.21 o 
   8   4   6       88.28       88.11      2.89 o 
   9   4   6       39.95       36.54      3.45 o 
  10   4   6       13.43        9.65      1.76 o 
  11   4   6        4.46        2.86      1.60 o 
  12   4   6        3.98        9.04      2.27 o 
  13   4   6        3.93        0.05      2.15 o 
 -16   5   6        0.71       -1.28      2.25 o 
 -15   5   6       34.32       35.59      3.11 o 
 -14   5   6       31.76       31.77      3.59 o 
 -13   5   6       37.24       30.19      2.68 o 
 -12   5   6       69.71       59.59      2.73 o 
 -11   5   6      205.30      196.99      4.42 o 
 -10   5   6      190.26      183.02      4.11 o 
  -9   5   6      686.22      758.67     10.57 o 
  -8   5   6       97.06       84.42      6.18 o 
  -7   5   6      203.58      185.11      3.33 o 
  -6   5   6      925.69      988.97     10.08 o 
  -5   5   6      424.76      416.71      4.92 o 
  -4   5   6       86.11       99.45      1.86 o 
  -3   5   6        1.53        0.12      0.55 o 
  -2   5   6      132.63      122.17      2.25 o 
  -1   5   6       29.56       21.22      1.22 o 
   0   5   6      131.64      127.78      2.10 o 
   1   5   6      122.08      105.07      1.88 o 
   2   5   6       66.75       65.63      1.47 o 
   3   5   6       39.87       24.06      1.22 o 
   4   5   6      762.48      874.76     10.22 o 
   5   5   6      654.69      749.24     10.23 o 
   6   5   6       66.82       63.84      2.67 o 
   7   5   6      326.57      354.50      5.52 o 
   8   5   6       26.75       22.98      2.18 o 
   9   5   6       11.79       10.19      1.95 o 
  10   5   6       27.69       25.32      2.57 o 
  11   5   6        2.79        2.14      1.77 o 
  12   5   6       16.76       15.17      2.52 o 
  13   5   6        9.67        8.31      3.96 o 
 -15   6   6        1.22       -1.23      2.16 o 
 -14   6   6        4.92        4.21      1.99 o 
 -13   6   6       16.65       14.78      2.22 o 
 -12   6   6      128.17      130.17      3.81 o 
 -11   6   6       35.97       36.50      2.22 o 
 -10   6   6       12.02        8.01      1.39 o 
  -9   6   6      119.72      112.60      3.06 o 
  -8   6   6       59.42       64.59      2.27 o 
  -7   6   6      376.39      398.02      5.66 o 
  -6   6   6      501.30      531.70      6.69 o 
  -5   6   6       18.55       21.75      1.52 o 
  -4   6   6       80.56       81.36      1.74 o 
  -3   6   6        9.97        9.19      0.84 o 
  -2   6   6      141.28      140.20      2.73 o 
  -1   6   6      122.46      105.87      2.58 o 
   0   6   6      323.25      349.31      4.24 o 
   1   6   6        0.75        0.62      0.65 o 
   2   6   6      281.91      278.62      4.22 o 
   3   6   6      692.62      756.57     14.51 o 
   4   6   6      477.72      483.92      7.55 o 
   5   6   6      404.12      454.25      7.36 o 
   6   6   6       74.15       70.89      2.71 o 
   7   6   6       97.58       89.82      2.93 o 
   8   6   6      211.75      226.89      5.01 o 
   9   6   6        4.97        3.68      1.70 o 
  10   6   6       26.49       20.70      3.34 o 
  11   6   6       27.77       29.11      2.88 o 
  12   6   6        4.65        3.84      2.23 o 
 -15   7   6        2.70        0.70      2.24 o 
 -14   7   6        0.64        0.05      2.00 o 
 -13   7   6       62.71       66.05      4.24 o 
 -12   7   6       15.41       16.37      2.46 o 
 -11   7   6       34.09       30.28      2.16 o 
 -10   7   6       11.07        6.01      1.36 o 
  -9   7   6       18.39       14.76      1.51 o 
  -8   7   6      204.56      178.71      3.88 o 
  -7   7   6      328.85      334.88      5.12 o 
  -6   7   6     1229.02     1391.19     13.93 o 
  -5   7   6        0.83        0.44      0.71 o 
  -4   7   6      335.77      324.24      4.84 o 
  -3   7   6      222.10      221.88      4.24 o 
  -2   7   6       71.14       59.83      2.40 o 
  -1   7   6      674.82      703.68      9.66 o 
   0   7   6      167.30      155.95      3.40 o 
   1   7   6      285.49      307.24      4.67 o 
   2   7   6        8.26        4.08      1.24 o 
   3   7   6      183.94      186.13      4.07 o 
   4   7   6       88.32       77.60      2.61 o 
   5   7   6      273.56      276.89      5.41 o 
   6   7   6       88.68       90.68      3.00 o 
   7   7   6       42.44       39.07      2.31 o 
   8   7   6       20.84       20.28      1.92 o 
   9   7   6       37.84       33.52      2.76 o 
  10   7   6       19.61       15.91      2.35 o 
  11   7   6       11.58       12.78      2.60 o 
  12   7   6        0.25        0.19      2.24 o 
 -14   8   6        1.85        0.88      3.63 o 
 -13   8   6        1.54        0.00      1.96 o 
 -12   8   6        2.49        3.46      1.85 o 
 -11   8   6       17.81       14.21      1.79 o 
 -10   8   6       73.45       73.66      2.87 o 
  -9   8   6        7.64        6.47      1.38 o 
  -8   8   6       11.87       11.31      1.51 o 
  -7   8   6      271.78      275.61      5.31 o 
  -6   8   6      186.63      170.68      3.92 o 
  -5   8   6        4.94        2.59      0.90 o 
  -4   8   6      323.77      340.21      5.18 o 
  -3   8   6       42.13       34.73      1.66 o 
  -2   8   6       38.07       31.12      2.26 o 
  -1   8   6      734.52      811.26     11.04 o 
   0   8   6       22.74       19.88      1.95 o 
   1   8   6      562.88      618.99      8.91 o 
   2   8   6      417.05      439.93      6.73 o 
   3   8   6       56.16       52.93      2.42 o 
   4   8   6        3.84        2.92      1.14 o 
   5   8   6      110.36      103.83      3.23 o 
   6   8   6       41.94       38.77      2.32 o 
   7   8   6        3.73        2.92      1.35 o 
   8   8   6       25.66       21.50      2.05 o 
   9   8   6       13.19        8.77      2.10 o 
  10   8   6       49.14       58.14      3.87 o 
  11   8   6       40.38       52.81      4.26 o 
 -14   9   6        0.76        1.30      3.53 o 
 -12   9   6        3.48        2.04      3.28 o 
 -11   9   6        0.77       -1.84      2.17 o 
 -10   9   6       82.28       83.13      3.77 o 
  -9   9   6       10.60        9.02      1.60 o 
  -8   9   6        9.18        7.73      1.57 o 
  -7   9   6       68.71       73.71      2.80 o 
  -6   9   6      166.64      169.00      4.04 o 
  -5   9   6       96.84       80.89      2.40 o 
  -4   9   6       11.04        4.73      1.03 o 
  -3   9   6       33.22       19.96      1.45 o 
  -2   9   6      236.01      224.64      4.57 o 
  -1   9   6       29.12       20.71      1.62 o 
   0   9   6      175.54      180.21      3.97 o 
   1   9   6       93.63       84.05      2.62 o 
   2   9   6       43.99       38.42      2.99 o 
   3   9   6       88.37       75.60      2.85 o 
   4   9   6       75.57       69.55      2.79 o 
   5   9   6        8.75        5.39      1.38 o 
   6   9   6       26.80       24.04      2.09 o 
   7   9   6        0.34        0.18      1.40 o 
   8   9   6        7.65       10.78      1.81 o 
   9   9   6        8.67        7.92      1.96 o 
  10   9   6       27.77       36.91      3.33 o 
 -13  10   6       41.76       48.37      6.52 o 
 -12  10   6       32.65       39.39      4.18 o 
 -11  10   6       16.89       17.48      3.18 o 
 -10  10   6       26.33       23.43      3.24 o 
  -9  10   6        4.00        2.85      1.80 o 
  -8  10   6       11.88        6.35      1.85 o 
  -7  10   6      110.81      105.68      4.00 o 
  -6  10   6        8.38        6.55      1.72 o 
  -5  10   6       45.61       39.71      2.12 o 
  -4  10   6       14.37        9.60      1.28 o 
  -3  10   6       34.01       30.58      1.88 o 
  -2  10   6       40.66       33.68      2.36 o 
  -1  10   6       37.43       25.40      2.90 o 
   0  10   6       37.92       33.22      3.42 o 
   1  10   6       13.12       11.87      1.72 o 
   2  10   6       84.31       72.10      3.28 o 
   3  10   6       26.20       21.26      2.36 o 
   4  10   6        4.02        2.39      1.60 o 
   5  10   6       20.78       21.18      2.02 o 
   6  10   6        3.56        2.43      1.52 o 
   7  10   6        2.12        0.25      1.62 o 
   8  10   6       14.16       11.42      2.00 o 
   9  10   6       49.11       67.73      3.53 o 
 -12  11   6       51.99       66.75      8.71 o 
 -11  11   6        9.31        6.30      2.72 o 
 -10  11   6       26.78       18.95      4.14 o 
  -9  11   6       38.83       41.00      3.26 o 
  -8  11   6        2.70        2.18      1.86 o 
  -7  11   6       35.64       34.98      4.08 o 
  -6  11   6       13.34        9.55      1.98 o 
  -5  11   6        6.31        1.90      1.55 o 
  -4  11   6       48.22       47.46      2.59 o 
  -3  11   6       96.99       91.42      3.17 o 
  -2  11   6       15.15        8.84      1.69 o 
  -1  11   6       23.64       21.07      1.93 o 
   0  11   6       16.23       16.20      1.98 o 
   1  11   6       16.67       14.19      1.96 o 
   2  11   6       90.30       89.27      3.64 o 
   3  11   6       17.31       19.66      2.28 o 
   4  11   6       40.49       45.99      3.10 o 
   5  11   6       10.99        8.71      1.98 o 
   6  11   6       12.86       10.72      2.24 o 
   8  11   6        2.86        4.39      2.44 o 
 -10  12   6        5.09        2.01      2.75 o 
  -9  12   6        4.90        3.46      2.31 o 
  -8  12   6        3.64        2.11      2.66 o 
  -7  12   6       14.92       12.23      2.27 o 
  -6  12   6       68.76       83.72      4.19 o 
  -5  12   6       13.22       11.43      2.80 o 
  -4  12   6       18.62       16.16      2.34 o 
  -3  12   6       24.01       24.09      3.11 o 
  -2  12   6       11.94        7.35      1.66 o 
  -1  12   6       40.53       43.15      2.56 o 
   0  12   6       23.24       18.70      1.99 o 
   1  12   6       14.27        9.60      2.38 o 
   2  12   6       36.83       34.79      3.68 o 
   3  12   6        8.70        8.67      3.44 o 
   4  12   6       28.30       29.36      3.51 o 
   5  12   6       35.74       46.13      4.41 o 
   6  12   6       11.57       14.75      3.31 o 
   7  12   6       16.57       17.53      3.39 o 
  -8  13   6       11.14       11.08      4.36 o 
  -7  13   6       27.05       25.97      3.02 o 
  -6  13   6        0.38        0.46      2.08 o 
  -5  13   6        9.18        8.22      2.22 o 
  -4  13   6        3.12        1.21      2.00 o 
  -3  13   6       26.71       23.86      2.92 o 
  -2  13   6       13.56       14.57      2.08 o 
  -1  13   6       45.01       43.91      2.81 o 
   0  13   6        9.94       12.02      2.33 o 
   1  13   6       15.73       12.62      2.39 o 
   2  13   6       33.06       35.18      8.14 o 
   3  13   6       62.99       64.46      6.21 o 
   4  13   6        4.24        5.13      2.90 o 
   5  13   6       15.83       21.38      3.54 o 
  -6  14   6        4.43        1.38      2.45 o 
  -5  14   6        5.15        3.71      2.40 o 
  -4  14   6       21.06       16.97      2.69 o 
  -3  14   6        0.06       -0.92      2.11 o 
  -2  14   6        2.23       -1.08      1.85 o 
  -1  14   6       40.05       43.44      3.61 o 
   0  14   6        3.28        3.14      2.18 o 
   1  14   6       13.29       11.45      2.55 o 
   2  14   6        0.29        1.25      2.29 o 
   3  14   6       13.23       11.01      3.32 o 
 -17   0   7       38.67       54.75      7.12 o 
 -16   0   7        1.93        2.12      3.74 o 
 -15   0   7       19.11       15.15      2.85 o 
 -14   0   7        0.38       -1.74      1.74 o 
 -13   0   7        8.91        2.50      1.87 o 
 -12   0   7       38.98       36.24      3.84 o 
 -11   0   7      496.43      473.73     11.49 o 
 -10   0   7       48.45       30.28      2.64 o 
  -9   0   7       32.80       28.88      4.90 o 
  -8   0   7       65.90       60.93      2.88 o 
  -7   0   7       57.19       41.10      7.65 o 
  -6   0   7        6.85        5.53      1.18 o 
  -5   0   7      709.15      677.90     12.73 o 
  -4   0   7      187.37      217.90      3.85 o 
  -3   0   7     2214.08     2435.09     31.48 o 
  -2   0   7       84.92       69.59      1.95 o 
  -1   0   7       56.28       42.39      1.55 o 
   0   0   7       81.11       96.89      3.15 o 
   1   0   7      433.15      434.81      6.92 o 
   2   0   7      587.91      536.85      9.88 o 
   3   0   7      903.54     1026.12     14.44 o 
   4   0   7        2.83        2.34      1.04 o 
   5   0   7       47.05       46.25      2.84 o 
   6   0   7       12.70        9.57      1.96 o 
   7   0   7       57.33       57.35      7.25 o 
   8   0   7       41.48       33.94      3.00 o 
   9   0   7        4.77        4.10      1.96 o 
  10   0   7       33.42       35.81      3.44 o 
  11   0   7       53.19       64.17      4.46 o 
  12   0   7       15.41       17.64      3.12 o 
  13   0   7       24.35       24.31      4.34 o 
 -17   1   7        0.91        4.09      5.89 o 
 -16   1   7       22.63       24.60      5.34 o 
 -15   1   7        0.28        0.19      1.58 o 
 -14   1   7       19.34       17.63      1.91 o 
 -13   1   7       68.82       67.12      2.95 o 
 -12   1   7       65.50       55.33      2.59 o 
 -11   1   7       87.06       59.43      3.67 o 
 -10   1   7       66.93       64.67      2.36 o 
  -9   1   7      398.48      346.64      5.89 o 
  -8   1   7      162.14      141.85      4.68 o 
  -7   1   7       68.22       48.84      1.40 o 
  -6   1   7       31.33       31.54      1.70 o 
  -5   1   7      539.35      532.73      7.46 o 
  -4   1   7      305.17      351.06      3.98 o 
  -3   1   7       51.63       48.23      1.22 o 
  -2   1   7      296.76      330.62      3.86 o 
  -1   1   7      185.74      195.03      2.65 o 
   0   1   7       12.66       10.80      0.78 o 
   1   1   7       55.33       44.36      1.16 o 
   2   1   7      437.73      462.98      5.19 o 
   3   1   7      159.88      166.24      2.48 o 
   4   1   7       30.24       25.54      1.24 o 
   5   1   7       37.21       23.86      1.25 o 
   6   1   7      297.57      319.37      5.62 o 
   7   1   7       50.55       46.07      2.27 o 
   8   1   7       74.39       57.50      2.62 o 
   9   1   7       31.00       24.43      2.19 o 
  10   1   7       95.44      103.83      3.55 o 
  11   1   7       30.39       30.68      2.39 o 
  12   1   7       53.72       52.04      3.13 o 
  13   1   7       16.41       14.52      2.33 o 
 -17   2   7       23.15       33.11      8.36 o 
 -16   2   7        6.63        6.63      2.17 o 
 -15   2   7        2.50        0.55      1.82 o 
 -14   2   7       49.13       41.08      2.53 o 
 -13   2   7       21.30       20.24      2.83 o 
 -12   2   7       61.70       45.03      4.71 o 
 -11   2   7       74.45       54.02      3.09 o 
 -10   2   7       75.42       63.95      2.48 o 
  -9   2   7      793.79      837.40     11.43 o 
  -8   2   7       28.15       17.39      1.26 o 
  -7   2   7       50.68       38.08      1.40 o 
  -6   2   7       45.86       29.56      1.23 o 
  -5   2   7      107.27      114.86      2.21 o 
  -4   2   7       49.25       42.83      1.71 o 
  -3   2   7      208.33      197.58      3.36 o 
  -2   2   7      768.14      837.48      8.40 o 
  -1   2   7      320.19      329.09      3.91 o 
   0   2   7      205.67      224.40      2.99 o 
   1   2   7      151.58      155.50      2.35 o 
   2   2   7      548.14      576.85      6.24 o 
   3   2   7       20.15       16.75      0.86 o 
   4   2   7      122.48      119.76      2.46 o 
   5   2   7      176.86      190.92      3.59 o 
   6   2   7      344.73      354.83      6.06 o 
   7   2   7       20.14       13.42      1.44 o 
   8   2   7       19.77       16.88      1.62 o 
   9   2   7       11.28        7.82      1.50 o 
  10   2   7       47.93       51.82      3.93 o 
  11   2   7       13.87       11.10      2.12 o 
  12   2   7        1.06       -0.83      1.68 o 
  13   2   7       12.44       10.63      2.23 o 
 -16   3   7        3.94        3.32      2.23 o 
 -15   3   7       42.57       50.78      3.45 o 
 -14   3   7        7.42        6.52      1.70 o 
 -13   3   7        4.34        1.76      1.33 o 
 -12   3   7       33.97       22.09      1.87 o 
 -11   3   7        2.45        0.94      1.13 o 
 -10   3   7      249.80      234.54      4.77 o 
  -9   3   7      211.68      219.95      4.44 o 
  -8   3   7      681.04      719.45      8.74 o 
  -7   3   7      524.14      527.46      6.74 o 
  -6   3   7      459.27      449.24      5.85 o 
  -5   3   7      757.65      784.78      9.03 o 
  -4   3   7     1427.03     1513.77     22.85 o 
  -3   3   7       84.20       76.46      1.50 o 
  -2   3   7       11.67        5.93      0.58 o 
  -1   3   7      209.63      230.44      3.07 o 
   0   3   7      831.05      910.64      9.17 o 
   1   3   7      111.95      121.91      2.84 o 
   2   3   7       90.37       99.67      1.85 o 
   3   3   7      421.35      474.59      6.13 o 
   4   3   7       84.71       67.65      1.85 o 
   5   3   7       19.27       13.39      1.12 o 
   6   3   7       35.52       31.99      2.17 o 
   7   3   7        3.65        1.90      1.22 o 
   8   3   7      144.43      151.41      3.89 o 
   9   3   7       16.89       10.03      1.59 o 
  10   3   7       87.19       91.83      3.43 o 
  11   3   7        5.04        2.00      1.64 o 
  12   3   7        5.66        2.97      1.76 o 
  13   3   7       17.73       18.43      2.88 o 
 -16   4   7       61.96       79.26      7.88 o 
 -15   4   7       44.06       37.72      3.15 o 
 -14   4   7       42.01       47.68      3.85 o 
 -13   4   7       12.78        8.59      1.67 o 
 -12   4   7        9.30        4.28      1.42 o 
 -11   4   7      118.22       99.25      3.10 o 
 -10   4   7        3.73        2.83      1.14 o 
  -9   4   7       53.60       51.13      1.99 o 
  -8   4   7     1335.86     1389.17     15.33 o 
  -7   4   7       39.94       33.81      1.55 o 
  -6   4   7       96.47       89.52      2.13 o 
  -5   4   7       62.76       57.39      1.93 o 
  -4   4   7      431.07      413.91      5.43 o 
  -3   4   7       29.80       27.74      1.59 o 
  -2   4   7      143.91      132.20      2.15 o 
  -1   4   7      176.32      172.53      2.57 o 
   0   4   7       58.27       42.16      1.21 o 
   1   4   7      400.46      404.77      4.77 o 
   2   4   7       10.90        9.56      0.77 o 
   3   4   7       65.59       49.22      1.84 o 
   4   4   7      124.19      118.93      3.92 o 
   5   4   7     1308.90     1494.14     16.42 o 
   6   4   7      206.33      211.04      3.85 o 
   7   4   7      249.48      266.61      5.28 o 
   8   4   7       14.54       13.18      1.62 o 
   9   4   7       29.95       29.66      2.21 o 
  10   4   7       24.89       17.97      2.56 o 
  11   4   7       43.67       46.87      3.26 o 
  12   4   7        6.27        5.94      2.19 o 
 -16   5   7        1.88        0.41      2.36 o 
 -15   5   7       13.37       11.95      2.46 o 
 -14   5   7       29.27       27.14      7.30 o 
 -13   5   7       48.90       57.81      4.09 o 
 -12   5   7      148.06      152.49      4.05 o 
 -11   5   7      121.01      109.07      3.28 o 
 -10   5   7      144.53      124.91      3.42 o 
  -9   5   7      778.03      857.20     10.43 o 
  -8   5   7       12.15       10.26      1.14 o 
  -7   5   7      578.53      555.77      7.23 o 
  -6   5   7       31.66       20.59      1.23 o 
  -5   5   7      153.96      155.41      2.52 o 
  -4   5   7       44.00       39.70      2.28 o 
  -3   5   7      753.62      842.79      9.64 o 
  -2   5   7        8.93        8.16      0.73 o 
  -1   5   7      213.62      197.47      2.87 o 
   0   5   7      140.80      146.03      2.44 o 
   1   5   7      107.16       94.18      1.88 o 
   2   5   7      454.17      522.06      5.97 o 
   3   5   7      171.28      170.88      3.15 o 
   4   5   7      107.21      113.24      2.56 o 
   5   5   7      552.44      609.08      7.91 o 
   6   5   7      405.14      449.09      7.40 o 
   7   5   7       56.86       58.58      2.59 o 
   8   5   7       81.83       83.75      3.65 o 
   9   5   7       82.56       91.46      4.10 o 
  10   5   7       59.03       60.53      3.68 o 
  11   5   7       26.14       30.86      3.01 o 
  12   5   7       13.11       16.44      4.77 o 
 -15   6   7       52.49       67.33      4.09 o 
 -14   6   7        2.40        0.21      1.97 o 
 -13   6   7       13.71        7.39      2.04 o 
 -12   6   7      108.19      112.42      3.54 o 
 -11   6   7      166.93      161.82      4.09 o 
 -10   6   7       12.00        8.86      1.28 o 
  -9   6   7       91.21       82.91      2.40 o 
  -8   6   7      260.11      263.88      4.43 o 
  -7   6   7       12.66        9.31      1.12 o 
  -6   6   7     1698.52     1804.86     19.29 o 
  -5   6   7      151.17      131.57      2.95 o 
  -4   6   7       85.83       72.74      1.71 o 
  -3   6   7       20.29       15.69      1.24 o 
  -2   6   7       31.57       30.40      1.62 o 
  -1   6   7       23.34       20.10      1.27 o 
   0   6   7      235.60      231.92      3.79 o 
   1   6   7       27.77       17.20      2.23 o 
   2   6   7      399.30      422.99      9.53 o 
   3   6   7       86.48       78.87      2.54 o 
   4   6   7      161.02      172.52      4.81 o 
   5   6   7       22.48       17.75      1.61 o 
   6   6   7      243.93      263.77      5.40 o 
   7   6   7       29.86       25.55      1.98 o 
   8   6   7       25.30       18.39      2.22 o 
   9   6   7        6.48        6.70      1.97 o 
  10   6   7       27.63       28.15      2.89 o 
  11   6   7        2.07        1.16      2.06 o 
  12   6   7       22.68       27.30      3.21 o 
 -15   7   7       24.76       26.26      3.08 o 
 -14   7   7        0.39        0.55      2.16 o 
 -13   7   7       37.24       45.38      4.80 o 
 -12   7   7       91.49       89.58      3.21 o 
 -11   7   7      146.98      153.31      3.58 o 
 -10   7   7       43.35       37.61      1.99 o 
  -9   7   7       18.22       14.39      1.41 o 
  -8   7   7       65.60       60.17      2.19 o 
  -7   7   7      189.43      184.13      3.54 o 
  -6   7   7      448.35      465.50      6.42 o 
  -5   7   7      267.67      277.44      5.11 o 
  -4   7   7      297.90      272.68      4.87 o 
  -3   7   7       18.82       12.54      1.53 o 
  -2   7   7        1.58        1.58      1.16 o 
  -1   7   7      320.73      302.34      5.96 o 
   0   7   7      130.36      119.09      2.66 o 
   1   7   7      609.03      673.32      8.45 o 
   2   7   7      435.01      450.92      7.26 o 
   3   7   7      228.97      243.56      4.92 o 
   4   7   7      152.94      145.05      3.73 o 
   5   7   7       98.43       95.06      3.06 o 
   6   7   7       26.03       25.39      2.21 o 
   7   7   7       10.57        7.24      1.58 o 
   8   7   7       24.30       22.51      2.48 o 
   9   7   7       41.30       43.45      3.30 o 
  10   7   7        2.95        3.87      2.09 o 
  11   7   7       13.32       15.31      2.75 o 
 -14   8   7       17.20       21.51      2.89 o 
 -13   8   7       12.26       17.57      2.54 o 
 -12   8   7       38.27       42.00      3.07 o 
 -11   8   7        1.21        0.40      1.38 o 
 -10   8   7        2.64       -0.33      1.37 o 
  -9   8   7      178.56      188.04      5.66 o 
  -8   8   7       51.32       51.90      2.51 o 
  -7   8   7       91.76       83.71      2.80 o 
  -6   8   7      192.60      188.75      4.85 o 
  -5   8   7      213.74      189.70      4.18 o 
  -4   8   7        6.42        4.01      0.98 o 
  -3   8   7       45.79       41.12      2.86 o 
  -2   8   7      110.40      104.79      3.04 o 
  -1   8   7      276.44      265.59      5.86 o 
   0   8   7      176.00      194.41      4.91 o 
   1   8   7       25.76       24.09      1.47 o 
   2   8   7       91.52       85.57      4.64 o 
   3   8   7      130.34      123.45      3.44 o 
   4   8   7       82.07       66.64      2.76 o 
   5   8   7       17.10       13.69      1.68 o 
   6   8   7       10.25        7.90      1.52 o 
   7   8   7       21.12       23.95      2.14 o 
   8   8   7       16.13       18.95      2.10 o 
   9   8   7        7.47        5.12      2.08 o 
  10   8   7       43.52       52.93      3.86 o 
 -13   9   7       28.48       33.04      5.29 o 
 -12   9   7        8.21        6.35      3.53 o 
 -11   9   7       25.25       21.97      2.23 o 
 -10   9   7       16.31       12.47      1.79 o 
  -9   9   7       25.43       20.83      2.10 o 
  -8   9   7      114.15      129.36      5.25 o 
  -7   9   7      268.80      264.04      5.43 o 
  -6   9   7       60.35       56.55      2.61 o 
  -5   9   7      138.71      128.74      3.48 o 
  -4   9   7      187.13      164.81      3.46 o 
  -3   9   7       47.93       32.51      1.77 o 
  -2   9   7       23.43       13.40      1.46 o 
  -1   9   7        6.31        5.67      1.22 o 
   0   9   7       18.67       15.59      1.61 o 
   1   9   7       11.43        6.15      1.26 o 
   2   9   7       22.26        9.88      1.65 o 
   3   9   7       76.03       80.90      2.94 o 
   4   9   7       51.12       41.15      2.41 o 
   5   9   7       40.43       48.17      2.66 o 
   6   9   7       75.82       85.84      5.44 o 
   7   9   7        6.01        3.53      1.66 o 
   8   9   7        4.50        4.19      1.69 o 
   9   9   7       24.23       21.58      2.76 o 
  10   9   7        9.96       13.13      2.77 o 
 -12  10   7       22.34       19.81      4.97 o 
 -11  10   7       30.55       29.45      3.47 o 
 -10  10   7       27.22       32.54      3.55 o 
  -9  10   7       12.80       12.30      2.14 o 
  -8  10   7       28.22       21.49      2.92 o 
  -7  10   7       18.80       13.51      1.73 o 
  -6  10   7       97.40       89.70      3.17 o 
  -5  10   7       40.00       26.03      2.40 o 
  -4  10   7       14.79        9.92      1.54 o 
  -3  10   7       53.71       48.20      2.18 o 
  -2  10   7       12.64        9.26      1.33 o 
  -1  10   7       33.39       24.51      2.73 o 
   0  10   7        4.08        3.77      1.23 o 
   1  10   7       47.70       42.21      2.73 o 
   2  10   7       62.36       52.67      3.06 o 
   3  10   7        4.13        1.49      2.03 o 
   4  10   7       15.89       13.25      2.06 o 
   5  10   7       12.32       12.51      2.91 o 
   6  10   7       32.35       35.10      3.52 o 
   7  10   7        1.03        1.04      1.71 o 
   8  10   7        0.07       -0.02      1.87 o 
   9  10   7       29.67       40.05      3.59 o 
 -11  11   7       18.77       15.28      3.75 o 
 -10  11   7        1.19        3.96      2.27 o 
  -9  11   7       18.70       15.53      3.05 o 
  -8  11   7       24.40       21.14      2.51 o 
  -7  11   7        1.04        1.89      1.84 o 
  -6  11   7       15.79       13.05      2.06 o 
  -5  11   7        0.67       -1.10      1.48 o 
  -4  11   7       46.77       40.86      2.94 o 
  -3  11   7       40.69       40.94      3.00 o 
  -2  11   7       31.97       24.43      1.80 o 
  -1  11   7       31.45       26.93      2.46 o 
   0  11   7       12.28        8.57      1.53 o 
   1  11   7       29.45       21.05      2.24 o 
   2  11   7       21.37       23.45      2.43 o 
   3  11   7        1.99        2.21      1.86 o 
   4  11   7       12.97       16.80      2.33 o 
   5  11   7      120.86      156.55      5.23 o 
   6  11   7       24.30       26.09      2.79 o 
   7  11   7       51.11       66.38      4.15 o 
 -10  12   7       12.64       11.67      3.34 o 
  -9  12   7       44.61       55.60      4.72 o 
  -8  12   7       54.75       63.19      3.90 o 
  -7  12   7       16.18       15.63      2.55 o 
  -6  12   7       11.78        9.33      2.19 o 
  -5  12   7       57.75       66.15      3.84 o 
  -4  12   7        0.60       -0.90      1.84 o 
  -3  12   7        5.82        1.98      1.79 o 
  -2  12   7       32.46       34.00      2.40 o 
  -1  12   7       42.02       40.67      2.62 o 
   0  12   7       19.56       11.38      4.39 o 
   1  12   7       30.31       35.76      4.58 o 
   2  12   7       26.80       20.60      3.18 o 
   3  12   7       15.14       14.09      2.90 o 
   4  12   7       29.58       27.95      4.46 o 
   5  12   7       23.03       24.19      3.46 o 
   6  12   7        8.83        9.32      3.17 o 
  -8  13   7       40.94       45.07      3.74 o 
  -7  13   7       11.75       12.61      2.64 o 
  -6  13   7        3.56        1.09      2.12 o 
  -5  13   7       51.84       55.20      3.78 o 
  -4  13   7       27.65       30.36      3.53 o 
  -3  13   7       23.22       24.80      2.77 o 
  -2  13   7       22.68       29.97      3.44 o 
  -1  13   7       16.09       13.92      2.33 o 
   0  13   7       23.09       26.03      2.83 o 
   1  13   7       32.14       30.33      7.93 o 
   2  13   7       11.35       13.23      3.09 o 
   3  13   7       23.59       26.10      7.56 o 
   4  13   7       13.68       16.66      3.56 o 
  -5  14   7        4.39        3.58      2.43 o 
  -4  14   7        4.06        2.33      2.26 o 
  -3  14   7       18.18       15.84      2.76 o 
  -2  14   7       23.00       22.49      2.91 o 
  -1  14   7       18.96       19.65      3.28 o 
   0  14   7        2.20       -0.21      2.25 o 
   1  14   7        8.65        8.07      2.60 o 
 -17   0   8        0.87       -2.40      3.70 o 
 -16   0   8       30.10       28.61      3.71 o 
 -15   0   8       14.32        9.05      2.63 o 
 -14   0   8       18.71       13.07      2.69 o 
 -13   0   8        0.11       -1.70      1.70 o 
 -12   0   8        3.68        0.19      1.55 o 
 -11   0   8      218.56      200.74      6.36 o 
 -10   0   8        1.61        2.09      1.43 o 
  -9   0   8        1.33        3.37      1.49 o 
  -8   0   8      366.39      349.56      8.30 o 
  -7   0   8        0.32        2.09      2.20 o 
  -6   0   8        3.49        0.87      1.34 o 
  -5   0   8       13.78        5.56      0.96 o 
  -4   0   8        3.49        6.01      0.82 o 
  -3   0   8        2.10        1.61      0.68 o 
  -2   0   8       56.15       45.15      2.17 o 
  -1   0   8       28.78       24.87      1.67 o 
   0   0   8      392.71      380.51      9.92 o 
   1   0   8      417.50      464.16      7.52 o 
   2   0   8      117.78       94.01      3.08 o 
   3   0   8      209.79      199.63      4.12 o 
   4   0   8      909.18      934.61     24.64 o 
   5   0   8      225.25      215.83      6.18 o 
   6   0   8       34.01       25.57      2.52 o 
   7   0   8       16.37       13.43      3.14 o 
   8   0   8        0.02       -0.85      1.58 o 
   9   0   8       71.12       62.49      4.26 o 
  10   0   8       22.73       19.04      4.32 o 
  11   0   8       25.25       23.39      3.25 o 
  12   0   8        0.07       -0.21      2.59 o 
 -17   1   8       25.20       29.35      4.12 o 
 -16   1   8       65.79       84.48      4.46 o 
 -15   1   8       15.59       16.11      2.11 o 
 -14   1   8      102.09       93.67      3.55 o 
 -13   1   8        7.76        2.64      1.41 o 
 -12   1   8        1.10       -0.40      1.10 o 
 -11   1   8        4.60        1.65      1.13 o 
 -10   1   8        8.08        4.52      1.18 o 
  -9   1   8      112.32       96.35      3.98 o 
  -8   1   8      328.40      316.27      5.53 o 
  -7   1   8       35.94       29.30      1.66 o 
  -6   1   8      395.84      394.09      6.82 o 
  -5   1   8      750.85      787.53      9.01 o 
  -4   1   8      662.18      636.21      6.73 o 
  -3   1   8      564.76      573.71      9.75 o 
  -2   1   8      556.89      605.76      9.36 o 
  -1   1   8      573.85      561.07      6.10 o 
   0   1   8      258.19      261.06      3.43 o 
   1   1   8      162.10      147.44      2.50 o 
   2   1   8       45.90       46.20      2.13 o 
   3   1   8       82.57       71.38      1.60 o 
   4   1   8      202.63      191.59      3.35 o 
   5   1   8       31.13       15.85      1.45 o 
   6   1   8       83.94       71.46      2.73 o 
   7   1   8        2.69        1.25      1.11 o 
   8   1   8       37.88       29.40      2.04 o 
   9   1   8       12.93        9.06      1.58 o 
  10   1   8       88.60       92.26      3.52 o 
  11   1   8       58.27       58.91      5.55 o 
  12   1   8       28.88       27.98      2.63 o 
 -16   2   8      149.43      191.00      6.10 o 
 -15   2   8       44.11       47.19      3.73 o 
 -14   2   8       20.56       19.12      2.00 o 
 -13   2   8       22.18       19.19      1.92 o 
 -12   2   8      111.47      105.38      3.32 o 
 -11   2   8       97.64       92.79      4.08 o 
 -10   2   8       70.14       55.33      2.43 o 
  -9   2   8      195.69      202.97      4.29 o 
  -8   2   8      933.96      936.66     12.47 o 
  -7   2   8       68.28       64.23      1.75 o 
  -6   2   8      307.91      304.53      4.37 o 
  -5   2   8        7.08        5.46      0.73 o 
  -4   2   8      130.18      110.09      2.28 o 
  -3   2   8      874.01      955.51      9.98 o 
  -2   2   8       40.16       28.49      1.09 o 
  -1   2   8      320.34      327.82      4.04 o 
   0   2   8       70.97       74.95      1.61 o 
   1   2   8      288.19      279.75      3.67 o 
   2   2   8       13.72       11.04      0.82 o 
   3   2   8       17.11       15.40      1.39 o 
   4   2   8      283.52      301.46      5.37 o 
   5   2   8      124.88      107.30      2.95 o 
   6   2   8      125.30      118.50      3.25 o 
   7   2   8       18.71       10.73      1.47 o 
   8   2   8       28.33       24.65      1.93 o 
   9   2   8       66.21       63.69      2.99 o 
  10   2   8      128.10      140.20      4.17 o 
  11   2   8        7.41        9.20      1.83 o 
  12   2   8       57.83       62.49      4.99 o 
 -16   3   8        3.07        0.85      2.18 o 
 -15   3   8        1.80        1.73      1.98 o 
 -14   3   8       46.64       48.87      2.86 o 
 -13   3   8        1.53        0.60      1.37 o 
 -12   3   8       39.65       33.25      2.46 o 
 -11   3   8      196.61      202.44      4.58 o 
 -10   3   8      334.44      329.27      6.05 o 
  -9   3   8      545.73      545.79      8.37 o 
  -8   3   8      105.93       90.40      2.26 o 
  -7   3   8       75.48       57.26      2.64 o 
  -6   3   8      138.88      125.93      2.54 o 
  -5   3   8      970.34     1023.62     11.47 o 
  -4   3   8      638.45      658.47      7.88 o 
  -3   3   8      559.63      596.75      6.47 o 
  -2   3   8      761.46      840.67      8.64 o 
   0   3   8      466.48      504.64      5.72 o 
   1   3   8       39.99       31.33      1.30 o 
   2   3   8       36.21       25.67      1.12 o 
   3   3   8      357.61      376.34      5.31 o 
   4   3   8      280.46      275.54      4.36 o 
   5   3   8      381.39      385.61      6.59 o 
   6   3   8       85.88       76.40      2.67 o 
   7   3   8      102.94       87.91      2.95 o 
   8   3   8        4.37        3.57      1.36 o 
   9   3   8       75.64       77.36      3.20 o 
  10   3   8        8.55        6.45      1.70 o 
  11   3   8       12.19       12.90      2.04 o 
  12   3   8       28.88       29.66      3.12 o 
 -16   4   8       23.95       25.35      3.61 o 
 -15   4   8       23.38       25.64      3.06 o 
 -14   4   8        6.93        6.84      2.51 o 
 -13   4   8       15.65       11.27      1.93 o 
 -12   4   8       97.77       98.29      3.29 o 
 -11   4   8       30.66       31.57      2.14 o 
 -10   4   8       16.37       14.38      1.59 o 
  -9   4   8       64.06       57.54      2.47 o 
  -8   4   8      718.89      738.08      9.12 o 
  -7   4   8      713.64      731.21      8.94 o 
  -6   4   8      154.42      151.94      2.94 o 
  -5   4   8      147.28      141.53      2.76 o 
  -4   4   8       81.37       73.12      1.89 o 
  -3   4   8      181.12      196.70      2.91 o 
  -2   4   8      511.84      539.89      6.06 o 
  -1   4   8       33.85       26.52      1.12 o 
   0   4   8       55.73       49.10      1.37 o 
   1   4   8      380.62      401.31      6.20 o 
   2   4   8      118.67      100.14      3.07 o 
   3   4   8      172.50      169.63      4.98 o 
   4   4   8       69.48       60.18      2.32 o 
   5   4   8      159.53      157.79      3.44 o 
   6   4   8      118.14      120.62      4.50 o 
   7   4   8       93.04       90.92      3.74 o 
   8   4   8      196.95      217.94      5.01 o 
   9   4   8       91.37       93.90      4.14 o 
  10   4   8       17.97       14.21      2.22 o 
  11   4   8        4.99        1.74      2.05 o 
  12   4   8       19.15       27.62      3.11 o 
 -16   5   8       43.29       53.06      4.93 o 
 -15   5   8      118.71      146.36      5.32 o 
 -14   5   8       45.45       49.85      3.03 o 
 -13   5   8        6.25        2.99      1.56 o 
 -12   5   8       72.91       69.89      3.07 o 
 -11   5   8        5.33        4.97      1.35 o 
 -10   5   8       84.89       75.00      2.76 o 
  -9   5   8      126.72      115.91      4.14 o 
  -8   5   8       70.08       63.82      2.09 o 
  -7   5   8      103.25       96.20      2.42 o 
  -6   5   8      691.77      743.73      9.06 o 
  -5   5   8      457.43      468.29      6.26 o 
  -4   5   8      126.27      123.06      2.56 o 
  -3   5   8       23.39       14.36      1.61 o 
  -2   5   8       92.91       86.50      1.82 o 
  -1   5   8       48.22       35.21      1.28 o 
   0   5   8       10.18        7.59      0.79 o 
   1   5   8      584.33      627.23      8.92 o 
   2   5   8      737.48      871.96     17.10 o 
   3   5   8       72.19       62.83      1.96 o 
   4   5   8      494.71      566.63      8.60 o 
   5   5   8        9.22        3.13      1.14 o 
   6   5   8      172.52      167.97      4.08 o 
   7   5   8       11.03        9.99      2.16 o 
   8   5   8       35.64       28.00      3.87 o 
   9   5   8       45.65       39.87      4.38 o 
  10   5   8       10.63       10.21      2.24 o 
  11   5   8        1.50        0.60      2.06 o 
 -15   6   8        7.26        8.96      4.14 o 
 -14   6   8        2.14       -1.91      1.91 o 
 -13   6   8      148.33      163.77      5.49 o 
 -12   6   8       12.31       10.45      1.72 o 
 -11   6   8      185.94      203.17      4.76 o 
 -10   6   8      191.36      196.66      4.50 o 
  -9   6   8      110.38       97.43      3.27 o 
  -8   6   8      316.70      311.10      5.00 o 
  -7   6   8      126.02      117.34      3.33 o 
  -6   6   8      244.80      250.35      4.19 o 
  -5   6   8       86.12       79.36      2.82 o 
  -4   6   8      254.17      255.48      4.91 o 
  -3   6   8       67.23       53.10      2.88 o 
  -2   6   8       85.80       70.74      2.27 o 
  -1   6   8      107.93      100.06      2.39 o 
   0   6   8       97.30       89.63      2.25 o 
   1   6   8      722.01      799.33      9.65 o 
   2   6   8      154.24      170.39      3.87 o 
   3   6   8       73.69       62.01      2.43 o 
   4   6   8       18.70       15.02      1.57 o 
   5   6   8       40.59       37.80      2.21 o 
   6   6   8        8.07        5.43      1.39 o 
   7   6   8       67.76       62.55      3.81 o 
   8   6   8       79.44       72.39      6.07 o 
   9   6   8       12.62        7.99      2.13 o 
  10   6   8       14.72       15.38      2.63 o 
  11   6   8       28.36       32.80      3.40 o 
 -15   7   8       32.59       40.77      5.64 o 
 -14   7   8       12.51        8.68      2.28 o 
 -13   7   8       39.35       41.29      2.75 o 
 -12   7   8        4.55        4.93      1.81 o 
 -11   7   8       27.66       17.96      1.86 o 
 -10   7   8        6.57        5.35      1.30 o 
  -9   7   8        6.99        5.65      1.20 o 
  -8   7   8      144.76      154.71      3.52 o 
  -7   7   8        5.31        3.89      1.24 o 
  -6   7   8      432.07      465.62      7.46 o 
  -5   7   8      284.53      290.51      5.38 o 
  -4   7   8      118.40      102.18      2.90 o 
  -3   7   8       16.84        9.43      1.26 o 
  -2   7   8       78.56       60.78      2.28 o 
  -1   7   8      105.86      108.59      2.94 o 
   0   7   8      263.35      275.80      4.52 o 
   1   7   8      300.59      319.08      5.75 o 
   2   7   8      107.79      106.39      3.10 o 
   3   7   8      154.48      160.51      3.97 o 
   4   7   8       74.01       68.38      2.80 o 
   5   7   8      432.09      522.93      9.51 o 
   6   7   8        6.65        6.40      1.68 o 
   7   7   8       31.92       27.64      2.29 o 
   8   7   8       46.01       44.32      3.29 o 
   9   7   8        4.42        4.94      2.71 o 
  10   7   8        3.62        2.34      2.37 o 
 -14   8   8       57.99       64.67      5.04 o 
 -13   8   8        6.52        2.27      2.50 o 
 -12   8   8       10.07       12.94      2.33 o 
 -11   8   8        5.08        5.91      1.86 o 
 -10   8   8       45.77       42.88      2.52 o 
  -9   8   8       31.09       22.37      1.97 o 
  -8   8   8       35.52       25.66      1.99 o 
  -7   8   8       71.58       66.16      2.74 o 
  -6   8   8       27.58       15.82      1.59 o 
  -5   8   8       94.95       79.03      4.54 o 
  -4   8   8      136.43      121.95      3.32 o 
  -3   8   8       67.75       51.39      2.35 o 
  -2   8   8      164.26      168.85      3.89 o 
  -1   8   8      152.07      154.18      5.12 o 
   0   8   8      402.82      413.74      6.85 o 
   1   8   8      185.07      187.03      4.28 o 
   2   8   8        0.90       -0.63      1.04 o 
   3   8   8       44.63       39.16      2.31 o 
   4   8   8       68.84       67.23      2.94 o 
   5   8   8       19.47       15.27      1.79 o 
   6   8   8       11.38        8.01      1.75 o 
   7   8   8       10.88       11.78      1.88 o 
   8   8   8        6.19        4.93      2.05 o 
   9   8   8        3.14        0.53      2.14 o 
  10   8   8        7.04        4.43      2.45 o 
 -13   9   8       32.84       36.35      5.68 o 
 -12   9   8       79.73       94.59      4.23 o 
 -11   9   8       16.91       14.68      3.68 o 
 -10   9   8        0.47        0.05      1.59 o 
  -9   9   8       11.04        7.14      1.63 o 
  -8   9   8       22.34       15.68      2.43 o 
  -6   9   8      198.90      187.93      6.78 o 
  -5   9   8      171.60      159.19      3.99 o 
  -4   9   8       16.47        9.72      1.49 o 
  -3   9   8       18.04       10.99      1.30 o 
  -2   9   8       22.37       18.16      1.70 o 
  -1   9   8      117.66      111.46      3.21 o 
   0   9   8      104.30       90.24      4.21 o 
   1   9   8       48.65       48.33      2.91 o 
   2   9   8       41.44       36.06      2.26 o 
   3   9   8      135.27      147.63      4.06 o 
   4   9   8       28.98       26.33      2.14 o 
   5   9   8       17.94       17.36      2.00 o 
   6   9   8       68.46       89.09      3.61 o 
   7   9   8       12.54        7.17      1.91 o 
   8   9   8        2.39        1.72      2.13 o 
   9   9   8        1.61        0.82      2.22 o 
 -12  10   8       36.07       36.77      5.64 o 
 -11  10   8       45.17       48.28      4.27 o 
 -10  10   8       33.31       30.96      2.93 o 
  -9  10   8        0.59       -1.75      1.75 o 
  -8  10   8       25.43       22.45      2.10 o 
  -7  10   8       56.95       60.32      2.88 o 
  -6  10   8       67.24       68.91      3.01 o 
  -5  10   8      147.16      155.72      6.01 o 
  -4  10   8      116.08      113.95      4.97 o 
  -3  10   8       36.67       29.17      3.04 o 
  -2  10   8       20.32       20.49      2.20 o 
  -1  10   8       65.96       61.69      3.14 o 
   0  10   8       15.59       12.73      1.93 o 
   1  10   8       76.34       81.05      3.64 o 
   2  10   8       20.68       19.54      2.21 o 
   3  10   8       64.70       72.98      3.76 o 
   4  10   8       36.11       36.02      2.47 o 
   5  10   8       19.58       16.44      2.08 o 
   6  10   8       22.11       21.80      2.36 o 
   7  10   8       10.61       11.17      2.05 o 
   8  10   8        0.89        0.26      2.65 o 
 -11  11   8       39.50       60.71      7.02 o 
 -10  11   8       57.11       74.98      4.22 o 
  -9  11   8       38.43       44.56      3.33 o 
  -8  11   8        5.66        4.89      2.03 o 
  -7  11   8        1.33       -1.61      1.68 o 
  -6  11   8       25.30       21.11      3.08 o 
  -5  11   8       59.39       60.11      8.07 o 
  -4  11   8       27.26       30.46      2.79 o 
  -3  11   8       46.59       46.01      2.61 o 
  -2  11   8       30.37       24.85      1.86 o 
  -1  11   8       84.03       90.36      3.92 o 
   0  11   8       22.86       22.53      2.44 o 
   1  11   8       35.56       37.46      2.90 o 
   2  11   8        8.13        3.39      2.25 o 
   3  11   8       15.95       12.27      2.20 o 
   4  11   8        4.97        2.30      1.97 o 
   5  11   8       24.18       30.27      4.56 o 
   6  11   8       19.18       23.72      2.94 o 
   7  11   8       34.96       48.98      3.31 o 
  -9  12   8       51.08       51.34      3.74 o 
  -8  12   8        3.26        2.26      2.36 o 
  -7  12   8       35.43       39.35      3.15 o 
  -6  12   8        5.95        3.73      2.60 o 
  -5  12   8        7.02        5.64      2.02 o 
  -4  12   8        3.78        2.55      1.94 o 
  -3  12   8        2.86        2.00      1.90 o 
  -2  12   8        5.13        5.62      1.97 o 
  -1  12   8       16.43       14.60      2.73 o 
   0  12   8       26.67       22.08      3.33 o 
   1  12   8        1.75        1.03      2.38 o 
   2  12   8        4.33        4.06      2.35 o 
   3  12   8       24.18       19.93      4.76 o 
   4  12   8        5.33        2.78      2.76 o 
   5  12   8        1.73        1.95      2.36 o 
  -7  13   8        2.60        0.90      2.89 o 
  -6  13   8       13.16       11.07      4.32 o 
  -5  13   8       81.22      106.84      4.94 o 
  -4  13   8       66.64       88.36      4.60 o 
  -3  13   8       17.79       19.95      2.71 o 
  -2  13   8       24.29       22.57      3.55 o 
  -1  13   8       14.29       17.60      5.18 o 
   0  13   8        2.38        3.33      2.22 o 
   1  13   8       32.49       35.41      4.12 o 
   2  13   8       17.10       20.75      3.63 o 
   3  13   8       28.29       33.98      9.43 o 
  -2  14   8       19.57       21.01      5.68 o 
 -16   0   9      119.80      150.17      7.62 o 
 -15   0   9       26.63       27.58      3.46 o 
 -14   0   9        7.50        5.37      4.39 o 
 -13   0   9        0.39        2.77      2.12 o 
 -12   0   9       29.01       25.24      2.79 o 
 -11   0   9      101.65       83.55      4.10 o 
 -10   0   9       13.78        6.21      2.10 o 
  -9   0   9      133.21      128.00      4.80 o 
  -8   0   9      141.79      150.50      5.04 o 
  -7   0   9      411.54      443.04      9.86 o 
  -6   0   9      242.05      239.67      6.37 o 
  -5   0   9       17.98       17.04      1.14 o 
  -4   0   9      266.56      262.01      4.80 o 
  -3   0   9       99.28      105.33      2.72 o 
  -2   0   9      255.54      281.50      5.19 o 
  -1   0   9      262.46      262.08      5.00 o 
   0   0   9      122.94      119.06      3.06 o 
   1   0   9      117.58      111.26      3.96 o 
   2   0   9       14.70       18.66      3.10 o 
   3   0   9      489.77      488.69      8.13 o 
   4   0   9       98.17       91.73      4.90 o 
   5   0   9       70.98       56.49      3.90 o 
   6   0   9       55.17       42.58      3.19 o 
   7   0   9       74.30       66.87      8.57 o 
   8   0   9        1.39        1.37      1.89 o 
   9   0   9       15.74        8.70      5.32 o 
  10   0   9       21.12       21.11      3.67 o 
  11   0   9        5.96        4.00      2.59 o 
  12   0   9        0.16        1.41      2.80 o 
 -16   1   9        3.44        3.95      2.00 o 
 -15   1   9        2.58        0.95      1.74 o 
 -14   1   9       57.06       58.85      3.07 o 
 -13   1   9        3.59        0.97      1.30 o 
 -12   1   9       30.60       26.46      2.07 o 
 -11   1   9       42.06       30.30      2.64 o 
 -10   1   9      165.25      130.58      3.52 o 
  -9   1   9       28.12       13.94      1.47 o 
  -8   1   9      153.64      133.28      3.36 o 
  -7   1   9      417.95      435.12      6.90 o 
  -6   1   9      689.42      687.12     11.60 o 
  -5   1   9      410.50      371.57      5.05 o 
  -4   1   9       46.17       34.83      1.99 o 
  -3   1   9      348.41      344.45      4.22 o 
  -2   1   9      185.76      186.87      2.78 o 
  -1   1   9      100.43       95.44      1.89 o 
   0   1   9      101.75      103.27      2.01 o 
   1   1   9       75.09       76.36      1.74 o 
   2   1   9       63.85       60.49      1.54 o 
   3   1   9      179.29      178.88      3.34 o 
   4   1   9      308.63      341.47      5.89 o 
   5   1   9      123.84      124.04      4.70 o 
   6   1   9       88.40       73.88      2.73 o 
   7   1   9        0.51        0.21      1.15 o 
   8   1   9       56.16       53.23      2.68 o 
   9   1   9        4.67        3.07      1.53 o 
  10   1   9        8.45        6.18      1.76 o 
  11   1   9       32.03       27.61      2.73 o 
  12   1   9        5.55        7.62      4.65 o 
 -16   2   9       71.33       89.28      5.68 o 
 -15   2   9       28.53       21.71      2.34 o 
 -14   2   9       12.78        9.96      1.81 o 
 -13   2   9       16.77       14.66      1.85 o 
 -12   2   9       23.26       15.99      1.77 o 
 -11   2   9       26.23       18.14      1.72 o 
 -10   2   9      186.30      178.86      4.21 o 
  -9   2   9       71.77       79.52      2.65 o 
  -8   2   9      249.91      209.95      4.38 o 
  -7   2   9        0.67        0.48      0.92 o 
  -6   2   9      277.91      248.39      7.65 o 
  -5   2   9      100.53       87.17      2.77 o 
  -4   2   9      105.92       79.83      1.63 o 
  -3   2   9       22.43       22.68      1.02 o 
  -2   2   9       16.98       13.59      0.90 o 
  -1   2   9       63.83       60.95      1.51 o 
   0   2   9      392.98      404.28      4.91 o 
   1   2   9      271.61      284.92      3.84 o 
   2   2   9      533.04      527.23      6.09 o 
   3   2   9       71.41       61.31      2.15 o 
   4   2   9       26.70       22.63      1.41 o 
   5   2   9      221.29      238.76      4.83 o 
   6   2   9       34.21       29.04      1.95 o 
   7   2   9       63.98       47.65      3.39 o 
   8   2   9        4.46        1.18      1.31 o 
   9   2   9       59.12       56.30      2.96 o 
  10   2   9       39.65       42.27      2.78 o 
  11   2   9        0.42       -0.47      1.73 o 
 -15   3   9       17.16       11.47      2.25 o 
 -14   3   9       28.25       26.33      2.37 o 
 -13   3   9        9.87        6.00      1.56 o 
 -12   3   9       39.60       29.75      2.18 o 
 -11   3   9       37.66       28.37      2.11 o 
 -10   3   9      178.27      135.47      3.66 o 
  -9   3   9      149.75      140.89      3.82 o 
  -8   3   9      712.74      740.56     10.52 o 
  -7   3   9      623.73      659.64      8.23 o 
  -6   3   9      759.57      781.97      9.62 o 
  -5   3   9       15.04        9.64      0.94 o 
  -4   3   9      208.21      198.46      3.26 o 
  -3   3   9      321.10      344.00      4.31 o 
  -2   3   9      101.77      111.74      2.09 o 
  -1   3   9       74.69       64.70      2.11 o 
   0   3   9      133.22      138.19      2.41 o 
   1   3   9      132.88      125.21      2.56 o 
   2   3   9      275.32      303.86      5.16 o 
   3   3   9      120.54      113.93      2.59 o 
   4   3   9        8.71        5.66      0.96 o 
   5   3   9        0.24        0.37      1.04 o 
   6   3   9        2.99        0.59      1.10 o 
   7   3   9      160.92      157.45      4.65 o 
   8   3   9       16.60        9.17      1.64 o 
   9   3   9       13.69        9.23      1.82 o 
  10   3   9      129.88      167.09      4.77 o 
  11   3   9        0.10       -1.29      2.06 o 
 -16   4   9       48.84       51.29      4.75 o 
 -15   4   9       14.03       11.74      2.13 o 
 -14   4   9       18.12       13.90      2.00 o 
 -13   4   9       10.38        9.51      1.73 o 
 -12   4   9       34.37       26.25      2.18 o 
 -11   4   9      216.00      226.00      5.62 o 
 -10   4   9      265.90      251.54      5.22 o 
  -9   4   9      144.22      139.71      3.65 o 
  -8   4   9      176.34      167.22      4.58 o 
  -7   4   9       18.64       17.23      1.30 o 
  -6   4   9      770.64      836.96     12.15 o 
  -5   4   9      628.15      633.91      7.93 o 
  -4   4   9        2.28       -0.18      0.70 o 
  -3   4   9      164.72      160.72      2.63 o 
  -2   4   9       92.95       82.45      3.24 o 
  -1   4   9        8.73        4.16      0.74 o 
   0   4   9      141.67      135.88      2.45 o 
   1   4   9      167.37      161.08      2.98 o 
   2   4   9      118.56      125.91      2.71 o 
   3   4   9       51.22       44.21      2.55 o 
   4   4   9       36.61       28.22      2.49 o 
   5   4   9      115.48      108.79      2.75 o 
   6   4   9      135.76      137.61      4.28 o 
   7   4   9      174.37      186.07     11.31 o 
   8   4   9        4.47        2.76      1.66 o 
   9   4   9       20.70       15.25      2.41 o 
  10   4   9       27.71       29.06      3.07 o 
  11   4   9       21.72       24.31      3.02 o 
 -15   5   9       38.17       43.77      4.98 o 
 -14   5   9       42.05       37.31      2.67 o 
 -13   5   9       51.08       47.44      2.83 o 
 -12   5   9        8.53        8.85      1.58 o 
 -11   5   9        9.82       10.36      1.61 o 
 -10   5   9      202.08      208.91      4.72 o 
  -9   5   9      134.75      133.68      3.58 o 
  -8   5   9       66.99       65.07      2.16 o 
  -7   5   9      102.02       93.91      2.75 o 
  -6   5   9      221.02      214.53      3.80 o 
  -5   5   9       19.30       11.47      1.18 o 
  -4   5   9      344.52      331.96      4.94 o 
  -3   5   9      140.29      133.88      2.42 o 
  -2   5   9      100.05       85.32      1.90 o 
  -1   5   9       63.15       56.22      1.64 o 
   0   5   9      161.31      159.91      3.34 o 
   1   5   9       55.22       52.70      1.98 o 
   2   5   9       27.05       24.28      1.70 o 
   3   5   9      322.22      349.60      6.16 o 
   4   5   9       85.15       86.95      3.10 o 
   5   5   9       78.07       77.48      2.93 o 
   6   5   9       69.17       64.15      5.00 o 
   7   5   9       30.94       24.63      2.51 o 
   8   5   9       88.50       94.31      4.29 o 
   9   5   9       12.97       11.57      2.82 o 
  10   5   9       22.36       27.81      5.62 o 
  11   5   9        2.38        4.72      3.04 o 
 -15   6   9        3.15        0.66      2.35 o 
 -14   6   9       38.42       42.30      2.96 o 
 -13   6   9       40.62       44.82      3.07 o 
 -12   6   9       78.67       84.88      3.34 o 
 -11   6   9      110.65      121.12      3.67 o 
 -10   6   9       33.44       24.65      1.99 o 
  -9   6   9       48.40       47.57      2.65 o 
  -8   6   9       58.51       52.58      2.30 o 
  -7   6   9      299.95      293.39      4.81 o 
  -6   6   9       78.14       69.21      2.29 o 
  -5   6   9      328.94      353.87      5.30 o 
  -4   6   9      126.81      112.22      3.03 o 
  -3   6   9       37.41       25.05      1.65 o 
  -2   6   9       65.79       63.64      2.43 o 
  -1   6   9      100.60      119.15      2.68 o 
   0   6   9       42.15       44.27      1.84 o 
   1   6   9      167.59      145.86      4.11 o 
   2   6   9       46.69       37.47      2.07 o 
   3   6   9      198.13      203.24      4.52 o 
   4   6   9       47.66       46.33      2.41 o 
   5   6   9      171.81      192.89      4.60 o 
   6   6   9      139.07      148.87      4.92 o 
   7   6   9      213.32      237.73      6.53 o 
   8   6   9       30.28       27.47      3.31 o 
   9   6   9       80.90      102.15      5.50 o 
  10   6   9       26.75       27.13      3.16 o 
 -14   7   9       21.53       16.86      2.74 o 
 -13   7   9       25.64       19.53      2.21 o 
 -12   7   9       78.02       85.03      3.47 o 
 -11   7   9        0.75       -1.35      1.35 o 
 -10   7   9       36.37       38.58      2.97 o 
  -9   7   9        3.22        1.32      1.50 o 
  -8   7   9       23.20       20.46      1.78 o 
  -7   7   9       16.18        5.59      1.30 o 
  -6   7   9        5.69        4.89      1.55 o 
  -5   7   9      430.94      429.90      7.13 o 
  -4   7   9      110.28       91.98      4.15 o 
  -3   7   9      310.21      284.96      5.39 o 
  -2   7   9      149.16      133.81      3.41 o 
  -1   7   9       53.22       49.41      2.55 o 
   0   7   9       28.32       26.99      1.67 o 
   1   7   9       78.96       81.57      2.78 o 
   2   7   9       74.19       73.53      3.30 o 
   3   7   9       79.54       69.11      2.85 o 
   4   7   9      209.93      248.44      5.37 o 
   5   7   9       60.30       61.74      2.93 o 
   6   7   9        8.26        5.95      1.65 o 
   7   7   9       31.28       24.60      2.70 o 
   8   7   9       38.45       39.13      3.27 o 
   9   7   9        6.65        7.20      2.36 o 
 -14   8   9        4.33        0.75      2.74 o 
 -13   8   9        0.61        1.50      2.15 o 
 -12   8   9       17.22       22.68      4.91 o 
 -11   8   9       10.08        7.52      2.82 o 
 -10   8   9       60.60       65.71      3.51 o 
  -9   8   9       12.54       10.57      1.67 o 
  -8   8   9        4.52        2.52      1.23 o 
  -7   8   9       86.45       76.59      2.87 o 
  -6   8   9        3.38        2.56      1.24 o 
  -5   8   9      183.93      197.77      4.48 o 
  -4   8   9      219.48      217.94      4.70 o 
  -3   8   9       14.19        7.93      1.32 o 
  -2   8   9      218.59      217.57      4.64 o 
  -1   8   9       12.78        9.88      1.36 o 
   0   8   9       70.51       60.42      2.67 o 
   1   8   9       51.34       41.80      2.32 o 
   2   8   9       29.15       25.82      1.99 o 
   3   8   9       38.50       40.31      2.39 o 
   4   8   9       23.38       20.88      1.97 o 
   5   8   9       29.62       25.77      2.17 o 
   6   8   9       63.48       70.69      3.32 o 
   7   8   9        6.48        7.99      2.31 o 
   8   8   9        4.83       -0.74      2.48 o 
   9   8   9       17.04       14.12      2.78 o 
 -13   9   9       22.81       24.54      5.25 o 
 -12   9   9       38.12       50.71      3.61 o 
 -11   9   9       13.58       13.13      2.21 o 
 -10   9   9        7.53        6.35      2.01 o 
  -9   9   9        0.75       -1.25      1.44 o 
  -8   9   9        4.72        3.54      1.50 o 
  -7   9   9       82.68       83.72      3.62 o 
  -6   9   9      225.75      244.03      6.14 o 
  -5   9   9        4.74        5.06      1.40 o 
  -4   9   9       94.27       83.93      3.55 o 
  -3   9   9      183.59      184.40      4.37 o 
  -2   9   9       74.43       64.08      2.71 o 
  -1   9   9       56.38       56.11      2.52 o 
   0   9   9       38.42       37.50      3.31 o 
   1   9   9        1.37        1.09      1.55 o 
   2   9   9       20.34       17.52      1.87 o 
   3   9   9       18.92       20.44      2.01 o 
   4   9   9       24.05       24.37      2.21 o 
   5   9   9        0.43       -0.55      1.55 o 
   6   9   9       29.36       33.13      2.96 o 
   7   9   9       19.26       17.37      2.72 o 
   8   9   9        5.61        7.95      2.46 o 
 -12  10   9        3.11       -2.59      2.59 o 
 -11  10   9       28.60       39.45      4.07 o 
 -10  10   9        6.71        6.67      2.65 o 
  -9  10   9        0.72       -0.41      1.65 o 
  -8  10   9       20.22       16.70      1.98 o 
  -7  10   9       19.44       16.63      2.00 o 
  -6  10   9       21.84       21.51      2.00 o 
  -5  10   9       77.89       80.70      3.14 o 
  -4  10   9       33.58       30.52      2.60 o 
  -3  10   9        8.61        2.69      1.41 o 
  -2  10   9        4.29        3.19      1.39 o 
  -1  10   9       32.86       29.13      3.24 o 
   0  10   9       56.15       58.14      3.31 o 
   1  10   9        3.05        1.82      1.63 o 
   2  10   9        2.12        0.71      1.64 o 
   3  10   9       27.64       27.47      2.38 o 
   4  10   9       10.65       10.12      1.86 o 
   5  10   9       20.94       20.02      2.33 o 
   6  10   9       43.83       56.96      3.33 o 
   7  10   9        0.46        0.88      2.03 o 
 -10  11   9       28.73       33.07      3.82 o 
  -9  11   9       17.86       20.69      3.72 o 
  -8  11   9        9.94        7.89      2.67 o 
  -7  11   9       23.95       25.91      2.61 o 
  -6  11   9       37.84       36.83      3.00 o 
  -5  11   9       69.40       71.33      3.27 o 
  -4  11   9       29.07       24.88      3.05 o 
  -3  11   9       15.96       15.94      1.90 o 
  -2  11   9       50.58       53.97      3.35 o 
  -1  11   9       33.77       26.44      2.61 o 
   0  11   9       18.44       17.89      2.29 o 
   1  11   9       12.72       11.81      2.17 o 
   2  11   9       23.49       22.29      2.66 o 
   3  11   9       57.35       74.97      5.41 o 
   4  11   9       36.29       40.23      3.28 o 
   5  11   9        0.94       -0.17      2.22 o 
   6  11   9        0.95       -1.72      2.28 o 
  -9  12   9       22.00       29.52      3.26 o 
  -8  12   9       15.27       13.62      2.67 o 
  -7  12   9        4.18        2.34      2.15 o 
  -6  12   9      109.17      118.86      4.68 o 
  -5  12   9        5.95        1.51      1.98 o 
  -4  12   9       21.60       22.90      2.59 o 
  -3  12   9       41.58       36.48      4.31 o 
  -2  12   9        5.80        6.16      2.67 o 
  -1  12   9        2.93       -0.38      2.16 o 
   0  12   9        4.95        6.05      2.65 o 
   1  12   9       41.22       49.98     11.79 o 
   2  12   9       40.83       52.15      4.56 o 
   3  12   9       16.29       12.41      2.58 o 
   4  12   9        3.34        3.28      2.28 o 
  -6  13   9       28.55       24.64      3.67 o 
  -5  13   9       56.24       69.26      4.04 o 
  -4  13   9        0.01       -2.02      2.02 o 
  -3  13   9        8.94       10.10      5.69 o 
  -2  13   9       22.79       29.58      3.94 o 
  -1  13   9        0.62       -1.87      2.74 o 
   0  13   9       16.55       22.46      4.64 o 
   1  13   9        1.11       -1.37      2.87 o 
 -16   0  10       26.35       29.52      3.97 o 
 -15   0  10       49.06       42.75      8.00 o 
 -14   0  10        2.39       -0.06      2.22 o 
 -13   0  10        5.25        2.27      2.12 o 
 -12   0  10      161.80      146.52      7.44 o 
 -11   0  10        7.31        7.10      2.01 o 
 -10   0  10       24.89       12.96      2.27 o 
  -9   0  10        0.17       -0.11      1.45 o 
  -8   0  10       74.27       67.15      3.55 o 
  -7   0  10       44.43       31.11      3.58 o 
  -6   0  10       43.52       28.66      2.51 o 
  -5   0  10      103.48       85.85      3.66 o 
  -4   0  10      117.24      110.11      3.52 o 
  -3   0  10       75.46       56.59      2.08 o 
  -2   0  10      349.65      357.48      6.37 o 
  -1   0  10       32.48       36.00      1.88 o 
   0   0  10      530.90      531.34      8.71 o 
   1   0  10        5.83        1.75      1.00 o 
   2   0  10      272.95      291.44      6.58 o 
   3   0  10       56.03       62.08      4.60 o 
   4   0  10       69.90       58.14      5.64 o 
   5   0  10       15.99       11.53      2.08 o 
   6   0  10      193.22      190.64      6.39 o 
   7   0  10        1.78        1.73      1.86 o 
   8   0  10        2.49        1.93      2.01 o 
   9   0  10        5.03        1.37      2.30 o 
  10   0  10       36.88       38.45      5.15 o 
  11   0  10       16.36       11.31      3.12 o 
 -16   1  10       74.50       92.43      4.22 o 
 -15   1  10        6.77        3.15      1.83 o 
 -14   1  10      127.76      154.90      4.54 o 
 -13   1  10       14.38       13.06      1.83 o 
 -12   1  10       17.44       14.32      1.81 o 
 -11   1  10       64.78       64.57      2.92 o 
 -10   1  10       37.05       25.10      1.87 o 
  -9   1  10      434.01      429.18      7.24 o 
  -8   1  10      559.10      530.58      8.29 o 
  -7   1  10      118.29      103.79      2.97 o 
  -6   1  10      458.85      500.00      7.70 o 
  -5   1  10      153.14      133.87      2.64 o 
  -4   1  10      288.20      265.71      3.58 o 
  -3   1  10       16.84       11.82      0.88 o 
  -2   1  10       30.92       22.22      1.20 o 
  -1   1  10      353.17      368.10      4.66 o 
   0   1  10      102.79       91.69      2.09 o 
   1   1  10       69.07       63.10      1.67 o 
   2   1  10      113.84      107.92      2.48 o 
   3   1  10       58.25       56.27      2.27 o 
   4   1  10       34.17       22.68      1.93 o 
   5   1  10       53.08       45.33      2.32 o 
   6   1  10       83.85       77.10      3.90 o 
   7   1  10        0.77       -1.24      1.30 o 
   8   1  10        1.34        0.72      1.42 o 
   9   1  10       36.09       33.90      4.57 o 
  10   1  10        0.37       -1.66      1.66 o 
  11   1  10       35.52       35.39      2.95 o 
 -16   2  10       10.75       10.77      2.30 o 
 -15   2  10        3.98        2.75      1.86 o 
 -14   2  10        4.73        4.87      1.73 o 
 -13   2  10       40.84       48.30      2.82 o 
 -12   2  10       44.71       47.05      2.64 o 
 -11   2  10       36.54       34.70      2.27 o 
 -10   2  10       46.38       37.52      2.21 o 
  -9   2  10       45.53       45.37      2.32 o 
  -8   2  10      409.93      402.95      6.83 o 
  -7   2  10      245.84      224.25      4.81 o 
  -6   2  10      625.15      599.48      8.84 o 
  -5   2  10       28.55       23.54      1.84 o 
  -4   2  10       15.93       11.05      1.04 o 
  -3   2  10        8.90        5.45      1.16 o 
  -2   2  10      304.26      298.66      4.01 o 
  -1   2  10      189.55      185.81      2.98 o 
   0   2  10      300.00      309.08      4.18 o 
   1   2  10       87.44       68.36      2.03 o 
   2   2  10      312.67      313.93      5.21 o 
   3   2  10      118.01       95.66      2.43 o 
   4   2  10      226.06      210.02      4.47 o 
   5   2  10      146.98      134.69      3.61 o 
   6   2  10       50.93       39.83      2.32 o 
   7   2  10        5.31        4.85      1.42 o 
   8   2  10       21.80       22.68      2.94 o 
   9   2  10        1.01        1.62      1.62 o 
  10   2  10       25.69       23.37      3.08 o 
  11   2  10        9.41        5.10      2.13 o 
 -16   3  10       43.93       56.68      4.65 o 
 -15   3  10       49.99       57.47      3.39 o 
 -14   3  10       26.83       25.61      2.41 o 
 -13   3  10        9.59        5.51      1.63 o 
 -12   3  10       16.86       10.82      1.69 o 
 -11   3  10       15.81       14.11      1.73 o 
 -10   3  10      138.51      130.11      3.69 o 
  -9   3  10       68.43       59.58      2.65 o 
  -8   3  10       59.10       49.16      2.60 o 
  -7   3  10      217.30      206.53      4.40 o 
  -6   3  10      300.54      290.24      4.56 o 
  -5   3  10      205.23      196.99      3.51 o 
  -4   3  10        0.08       -0.74      0.74 o 
  -3   3  10       26.91       16.85      1.35 o 
  -2   3  10      168.92      167.64      3.60 o 
  -1   3  10      114.20      108.84      2.49 o 
   0   3  10      348.53      342.99      4.53 o 
   1   3  10       13.27        8.83      0.93 o 
   2   3  10      219.36      224.11      3.90 o 
   3   3  10       36.19       31.50      2.04 o 
   4   3  10        9.16        4.38      1.16 o 
   5   3  10       20.67       12.29      1.51 o 
   6   3  10      123.87      117.65      4.13 o 
   7   3  10       42.51       40.86      2.49 o 
   8   3  10       64.52       65.43      3.16 o 
   9   3  10       40.94       42.41      3.29 o 
  10   3  10       53.55       56.92      3.94 o 
 -16   4  10       15.47       10.39      2.72 o 
 -15   4  10       40.34       44.17      3.05 o 
 -14   4  10       89.61      109.23      3.90 o 
 -13   4  10        9.07        4.97      1.69 o 
 -12   4  10       51.05       53.61      2.86 o 
 -11   4  10       45.25       50.18      4.00 o 
 -10   4  10       13.26        9.46      1.55 o 
  -9   4  10      143.38      130.98      3.61 o 
  -8   4  10      137.83      138.85      3.63 o 
  -7   4  10       69.53       57.44      2.47 o 
  -6   4  10      253.03      237.29      4.08 o 
  -5   4  10      309.12      308.99      4.79 o 
  -4   4  10      266.19      288.94      5.94 o 
  -3   4  10      169.32      179.89      2.94 o 
  -2   4  10      316.40      332.73      4.44 o 
  -1   4  10        8.41        4.83      0.81 o 
   0   4  10       53.51       46.52      1.63 o 
   1   4  10       88.41       77.97      2.16 o 
   2   4  10      129.31      126.49      3.80 o 
   3   4  10      166.84      162.35      4.63 o 
   4   4  10        5.85        2.95      1.05 o 
   5   4  10       58.77       57.03      2.66 o 
   6   4  10       54.29       50.24      3.20 o 
   7   4  10        9.19        7.98      2.92 o 
   8   4  10        3.29        1.63      1.91 o 
   9   4  10       46.26       66.07      3.99 o 
  10   4  10       25.62       29.86      4.25 o 
 -15   5  10       11.53        9.98      2.27 o 
 -14   5  10       18.77       23.93      2.45 o 
 -13   5  10       35.75       36.72      2.79 o 
 -12   5  10       14.00       12.36      1.85 o 
 -11   5  10      143.44      154.45      4.21 o 
 -10   5  10       38.83       27.83      2.06 o 
  -9   5  10       70.21       56.65      2.65 o 
  -8   5  10       81.61       71.78      2.72 o 
  -7   5  10      227.04      232.44      4.17 o 
  -6   5  10      622.10      657.64      8.47 o 
  -5   5  10      113.24       91.66      2.40 o 
  -4   5  10      359.20      389.19      8.82 o 
  -3   5  10        3.83        0.99      0.77 o 
  -2   5  10      178.79      161.22      2.82 o 
  -1   5  10      666.82      709.44     15.52 o 
   0   5  10      346.37      367.29      5.45 o 
   1   5  10       25.87       21.83      1.66 o 
   2   5  10       38.99       38.52      3.03 o 
   3   5  10        9.50        7.39      1.33 o 
   4   5  10       32.15       26.47      1.90 o 
   5   5  10       24.57       19.19      2.25 o 
   6   5  10       79.99       84.78      4.01 o 
   7   5  10        7.77        7.04      1.93 o 
   8   5  10       34.56       33.88      3.47 o 
   9   5  10       19.07       24.09      2.91 o 
  10   5  10       38.51       44.52      3.67 o 
 -15   6  10       14.40        8.73      2.65 o 
 -14   6  10       45.11       41.64      2.99 o 
 -13   6  10       45.76       45.19      4.34 o 
 -12   6  10       37.86       47.92      2.80 o 
 -11   6  10       27.85       21.79      2.11 o 
 -10   6  10       35.42       37.01      2.35 o 
  -9   6  10       29.36       25.91      1.98 o 
  -8   6  10        3.22        1.71      1.23 o 
  -7   6  10        5.19        3.04      1.09 o 
  -6   6  10      102.61       89.83      2.85 o 
  -5   6  10       84.94       81.88      2.70 o 
  -4   6  10      163.18      176.33      4.02 o 
  -3   6  10      278.57      277.94      5.26 o 
  -2   6  10        9.77        8.89      1.10 o 
  -1   6  10        7.29        4.47      1.03 o 
   0   6  10      175.16      154.87      3.78 o 
   1   6  10       39.37       29.54      2.25 o 
   2   6  10       24.43       20.74      1.76 o 
   3   6  10       97.68       88.06      3.00 o 
   4   6  10       30.70       30.16      2.75 o 
   5   6  10       27.19       33.25      2.24 o 
   6   6  10       24.71       24.25      3.20 o 
   7   6  10       16.39       11.68      2.70 o 
   8   6  10        8.23        4.10      2.15 o 
   9   6  10        6.81        6.89      2.41 o 
 -14   7  10       16.14       17.91      3.24 o 
 -13   7  10        6.52        3.64      2.10 o 
 -12   7  10       51.52       55.24      3.55 o 
 -11   7  10       89.59       98.69      4.14 o 
 -10   7  10        3.11       -0.29      1.61 o 
  -9   7  10        1.33        0.41      1.43 o 
  -8   7  10       14.96       12.15      1.92 o 
  -7   7  10       34.50       31.35      2.06 o 
  -6   7  10       83.41       74.72      3.13 o 
  -5   7  10      221.64      227.68      5.91 o 
  -4   7  10       55.21       42.88      2.70 o 
  -3   7  10      150.07      139.54      3.73 o 
  -2   7  10       91.94       87.63      2.87 o 
  -1   7  10      149.11      158.28      3.36 o 
   0   7  10       37.96       31.24      2.05 o 
   1   7  10      103.28      110.28      3.31 o 
   2   7  10        8.28        3.32      1.45 o 
   3   7  10      170.84      174.95      4.51 o 
   4   7  10       10.95        9.34      1.72 o 
   5   7  10       30.05       23.77      3.92 o 
   6   7  10       29.38       32.26      5.44 o 
   7   7  10       14.28        7.94      2.30 o 
   8   7  10        1.57        0.77      2.18 o 
   9   7  10        1.13        1.19      2.32 o 
 -12   8  10       44.60       50.04      3.53 o 
 -11   8  10      152.72      175.78      7.27 o 
 -10   8  10        2.95        2.65      1.83 o 
  -9   8  10        0.50       -0.15      1.66 o 
  -8   8  10        1.06       -0.90      1.38 o 
  -7   8  10        3.29        2.09      1.37 o 
  -6   8  10       46.95       40.43      2.37 o 
  -5   8  10        1.52       -1.15      1.15 o 
  -4   8  10       30.88       26.29      1.96 o 
  -3   8  10       95.82       89.00      2.98 o 
  -2   8  10      253.81      266.92      5.40 o 
  -1   8  10       56.53       57.88      4.50 o 
   0   8  10       57.94       57.43      2.73 o 
   1   8  10        6.48        4.34      1.37 o 
   2   8  10       16.80       11.76      1.65 o 
   3   8  10       16.12       11.77      1.74 o 
   4   8  10        2.55        0.80      1.49 o 
   5   8  10       50.47       45.60      2.74 o 
   6   8  10        9.78        5.29      2.21 o 
   7   8  10        3.46        1.66      2.07 o 
   8   8  10       16.35       19.13      2.84 o 
 -12   9  10        8.72       10.58      2.45 o 
 -11   9  10        2.78        1.93      2.18 o 
 -10   9  10        5.31        2.68      2.00 o 
  -9   9  10       28.53       25.68      3.30 o 
  -8   9  10       12.01        8.41      2.62 o 
  -7   9  10       17.42       18.03      1.89 o 
  -6   9  10       10.96        8.91      1.59 o 
  -5   9  10       83.18       80.81      3.12 o 
  -4   9  10       55.90       56.20      2.91 o 
  -3   9  10       40.55       32.37      2.22 o 
  -2   9  10        2.15        1.60      1.32 o 
  -1   9  10       43.69       53.40      3.24 o 
   0   9  10       30.76       28.35      3.70 o 
   1   9  10       22.73       21.00      2.61 o 
   2   9  10        8.11        5.17      1.54 o 
   3   9  10       10.88        8.42      1.72 o 
   4   9  10       19.14       16.03      2.10 o 
   5   9  10       97.19      113.55      5.37 o 
   6   9  10       37.37       53.64      3.20 o 
   7   9  10        7.34        9.99      2.64 o 
 -11  10  10        0.18       -1.07      3.19 o 
 -10  10  10       49.92       55.13      3.74 o 
  -9  10  10       14.02       12.32      2.34 o 
  -8  10  10       19.37       22.16      2.27 o 
  -7  10  10       38.93       45.07      4.85 o 
  -6  10  10       12.76       11.43      1.99 o 
  -5  10  10        0.33        1.40      1.51 o 
  -4  10  10       20.02       18.52      1.95 o 
  -3  10  10       27.71       24.13      2.10 o 
  -2  10  10       26.41       21.73      3.16 o 
  -1  10  10       46.88       40.88      3.87 o 
   0  10  10       34.74       36.33      3.76 o 
   1  10  10       18.09       15.63      2.33 o 
   2  10  10        6.52        2.68      1.84 o 
   3  10  10       18.95       21.57      2.26 o 
   4  10  10        8.80        7.75      1.95 o 
   5  10  10        9.16        9.13      2.09 o 
   6  10  10        6.94        9.58      2.28 o 
 -10  11  10        7.62        6.98      6.13 o 
  -9  11  10        4.53        2.18      2.57 o 
  -8  11  10       58.71       69.37      4.02 o 
  -7  11  10        3.95       -0.06      1.96 o 
  -6  11  10       28.37       31.72      2.59 o 
  -5  11  10       77.53       93.49      3.56 o 
  -4  11  10       15.40        8.70      1.89 o 
  -3  11  10       61.58       65.53      4.29 o 
  -2  11  10       29.31       34.07      3.03 o 
  -1  11  10       57.95       69.59      3.80 o 
   0  11  10       21.49       19.19      2.46 o 
   1  11  10        5.02        5.92      2.03 o 
   2  11  10       23.37       28.10      2.83 o 
   3  11  10       23.83       17.52      2.77 o 
   4  11  10       23.18       26.90      3.12 o 
  -8  12  10       52.70       63.45      4.66 o 
  -7  12  10       73.84       96.13      4.76 o 
  -6  12  10        8.70        8.15      2.45 o 
  -5  12  10       14.73       11.58      2.46 o 
  -4  12  10       80.89       93.83      6.44 o 
  -3  12  10       32.25       32.95      3.87 o 
  -2  12  10       23.38       20.52      3.40 o 
  -1  12  10       41.82       39.31      4.16 o 
   0  12  10        9.69        7.85      3.04 o 
   1  12  10       67.67       89.94      4.64 o 
   2  12  10       15.46       18.34      2.83 o 
  -4  13  10        5.60        5.29      4.30 o 
  -3  13  10        1.90        4.27      3.08 o 
  -2  13  10       20.08       22.60      3.81 o 
 -16   0  11        0.05       -1.75      2.91 o 
 -15   0  11        0.17       -0.35      2.59 o 
 -14   0  11      119.20      139.62      6.28 o 
 -13   0  11        0.00        0.16      1.89 o 
 -12   0  11      118.67      125.61     12.48 o 
 -11   0  11        1.85       -1.78      1.78 o 
 -10   0  11        1.84        1.10      1.75 o 
  -9   0  11       61.49       68.64      4.10 o 
  -8   0  11       17.92       13.48      2.23 o 
  -7   0  11       60.73       59.52      3.65 o 
  -6   0  11        8.14        6.16      1.97 o 
  -5   0  11       26.85       17.21      2.14 o 
  -4   0  11      127.17      128.09      4.57 o 
  -3   0  11      421.10      423.48      7.68 o 
  -2   0  11       53.39       43.36      2.22 o 
  -1   0  11        4.64        1.84      1.09 o 
   0   0  11       25.42       17.90      1.64 o 
   1   0  11      195.57      179.99      4.30 o 
   2   0  11       68.78       65.36      5.89 o 
   3   0  11       48.86       46.26      4.81 o 
   4   0  11      235.12      243.89     10.74 o 
   5   0  11       26.99       19.81      2.70 o 
   6   0  11       65.53       57.60      3.96 o 
   7   0  11       33.70       27.85      4.55 o 
   8   0  11        0.86       -1.36      2.19 o 
   9   0  11       10.76        9.07      2.75 o 
  10   0  11       27.49       27.99      6.87 o 
 -16   1  11       41.07       43.68      3.16 o 
 -15   1  11       19.72       16.88      2.38 o 
 -14   1  11       76.50       91.80      4.22 o 
 -13   1  11       10.42        6.14      1.69 o 
 -12   1  11       37.14       28.36      2.27 o 
 -11   1  11       16.42        6.97      1.58 o 
 -10   1  11       59.70       56.59      2.74 o 
  -9   1  11       66.15       60.33      2.88 o 
  -8   1  11      274.38      266.52      5.35 o 
  -7   1  11      546.19      593.32      9.04 o 
  -6   1  11       35.93       28.75      1.88 o 
  -5   1  11      566.59      589.94      8.80 o 
  -4   1  11       10.42        7.02      1.03 o 
  -3   1  11      266.11      264.06      3.75 o 
  -2   1  11      222.31      205.76      4.03 o 
  -1   1  11        1.33        0.59      0.73 o 
   0   1  11      355.31      358.93      4.75 o 
   1   1  11      201.33      197.78      3.23 o 
   2   1  11       14.90       12.74      1.20 o 
   3   1  11       29.26       24.91      1.81 o 
   4   1  11       37.79       33.74      2.10 o 
   5   1  11      199.91      217.11      4.87 o 
   6   1  11       20.99       15.69      1.86 o 
   7   1  11        0.89       -0.12      1.39 o 
   8   1  11       19.96       12.00      1.98 o 
   9   1  11        6.02        3.20      1.86 o 
  10   1  11        2.27       -1.16      1.94 o 
 -16   2  11       27.21       29.34      3.98 o 
 -15   2  11       39.52       37.96      2.92 o 
 -14   2  11        0.72       -1.66      1.66 o 
 -13   2  11       45.64       47.99      3.32 o 
 -12   2  11       36.57       28.03      2.25 o 
 -11   2  11       33.01       32.34      2.52 o 
 -10   2  11       83.24       76.13      3.14 o 
  -9   2  11      193.24      164.90      4.13 o 
  -8   2  11       25.05       15.01      1.59 o 
  -7   2  11       21.97       11.60      1.71 o 
  -6   2  11       49.72       48.55      2.32 o 
  -5   2  11      332.41      359.36      6.54 o 
  -4   2  11      207.55      205.30      3.65 o 
  -3   2  11      163.85      148.04      2.65 o 
  -2   2  11       87.10       80.06      1.93 o 
  -1   2  11      337.96      362.45      4.79 o 
   0   2  11      306.35      318.47      4.41 o 
   1   2  11       72.12       70.23      2.33 o 
   2   2  11        3.53        1.76      0.90 o 
   3   2  11       95.65       92.03      2.89 o 
   4   2  11       91.67       84.36      2.86 o 
   5   2  11       65.19       61.77      2.81 o 
   6   2  11       11.76        7.96      1.56 o 
   7   2  11       34.58       28.06      2.29 o 
   8   2  11       24.22       27.55      2.41 o 
   9   2  11        6.58        7.27      1.96 o 
  10   2  11       38.37       43.80      3.57 o 
 -15   3  11       73.99       79.12      4.76 o 
 -14   3  11       22.26       20.49      2.30 o 
 -13   3  11      224.83      277.41      6.23 o 
 -12   3  11       69.75       76.07      3.35 o 
 -11   3  11       32.10       28.49      2.18 o 
 -10   3  11        1.99        2.59      1.25 o 
  -9   3  11       35.00       23.20      1.88 o 
  -8   3  11       41.43       31.88      2.10 o 
  -7   3  11      123.07      107.91      3.18 o 
  -6   3  11       51.05       46.12      2.26 o 
  -5   3  11       51.03       42.44      1.81 o 
  -4   3  11      348.36      351.40      5.25 o 
  -3   3  11       49.97       44.92      1.83 o 
  -2   3  11      149.68      144.93      2.68 o 
  -1   3  11       57.15       43.97      1.98 o 
   0   3  11      435.59      456.38      5.73 o 
   1   3  11       34.39       27.97      1.54 o 
   2   3  11       35.45       30.92      1.66 o 
   3   3  11      112.49      102.43      2.67 o 
   4   3  11      120.49      115.95      3.37 o 
   5   3  11        3.72        2.23      1.31 o 
   6   3  11        5.61        2.51      1.43 o 
   7   3  11       24.58       17.28      2.04 o 
   8   3  11       22.82       17.59      2.56 o 
   9   3  11       44.85       49.59      7.49 o 
 -15   4  11       68.56       81.55      3.99 o 
 -14   4  11       97.56      123.72      4.26 o 
 -13   4  11        8.70        6.83      1.86 o 
 -12   4  11       15.11       10.30      1.80 o 
 -11   4  11       18.71       15.28      1.84 o 
 -10   4  11       48.66       44.11      2.50 o 
  -9   4  11       37.42       30.82      3.24 o 
  -8   4  11      154.29      166.29      4.13 o 
  -7   4  11      307.61      318.54      5.95 o 
  -6   4  11       39.67       35.65      2.42 o 
  -5   4  11      206.19      192.46      3.67 o 
  -4   4  11      382.90      404.44      5.87 o 
  -3   4  11       57.36       50.00      1.96 o 
  -2   4  11      141.72      151.37      2.78 o 
  -1   4  11      147.56      137.04      3.11 o 
   0   4  11       46.21       45.94      1.90 o 
   1   4  11       98.15       95.65      2.51 o 
   2   4  11       84.49       73.16      2.24 o 
   3   4  11        1.44       -0.10      1.01 o 
   4   4  11      106.24      112.33      4.02 o 
   5   4  11       24.96       18.08      2.25 o 
   6   4  11       42.61       42.23      3.03 o 
   7   4  11       17.37       16.78      2.57 o 
   8   4  11       28.62       31.24      3.00 o 
   9   4  11       12.04        9.85      2.45 o 
 -15   5  11       27.72       35.48      3.07 o 
 -14   5  11        9.29        7.58      2.07 o 
 -13   5  11       78.50       90.96      3.84 o 
 -12   5  11       40.18       48.25      2.89 o 
 -11   5  11       31.76       29.05      2.58 o 
 -10   5  11       14.16        8.37      1.53 o 
  -9   5  11       24.52       16.78      1.78 o 
  -8   5  11       25.53       17.49      1.79 o 
  -7   5  11       29.07       22.42      1.81 o 
  -6   5  11       91.50       84.71      3.10 o 
  -5   5  11      359.26      363.15      5.56 o 
  -4   5  11      640.29      693.10      8.85 o 
  -3   5  11      145.95      168.26      3.89 o 
  -2   5  11      132.94      111.29      2.69 o 
  -1   5  11       62.04       61.30      2.13 o 
   0   5  11       36.86       28.20      1.87 o 
   1   5  11       36.49       32.02      2.28 o 
   2   5  11        6.71        8.02      1.44 o 
   3   5  11        2.31        2.38      1.21 o 
   4   5  11        9.27        6.17      2.76 o 
   5   5  11      101.82      102.07      4.12 o 
   6   5  11       40.26       38.17      3.11 o 
   7   5  11       19.47       16.01      3.27 o 
   8   5  11       75.61       75.91      5.03 o 
   9   5  11       80.59      104.66      5.16 o 
 -14   6  11       12.86        8.70      2.16 o 
 -13   6  11        5.43        8.58      1.93 o 
 -12   6  11       10.56       10.73      1.92 o 
 -11   6  11       17.92       14.35      1.88 o 
 -10   6  11       81.77       89.11      3.38 o 
  -9   6  11       33.57       24.56      2.08 o 
  -8   6  11       43.78       38.56      5.86 o 
  -7   6  11        7.71        3.37      1.97 o 
  -6   6  11      118.54      118.41      3.40 o 
  -5   6  11        4.83        3.75      1.32 o 
  -4   6  11       85.82       75.05      2.72 o 
  -3   6  11       89.01       75.96      2.63 o 
  -2   6  11      158.06      154.47      3.80 o 
  -1   6  11       96.68       78.78      2.77 o 
   0   6  11      163.35      175.47      6.84 o 
   1   6  11        8.63       10.60      1.54 o 
   2   6  11        0.80        0.85      1.25 o 
   3   6  11       34.92       27.22      2.43 o 
   4   6  11        1.63        1.82      1.47 o 
   5   6  11      125.00      134.70      4.82 o 
   6   6  11       35.33       40.37      3.35 o 
   7   6  11        4.35        6.43      2.87 o 
   8   6  11       58.12       62.75      4.61 o 
 -14   7  11        4.32        6.54      2.66 o 
 -13   7  11        5.83        5.96      2.34 o 
 -12   7  11       31.22       33.32      3.10 o 
 -11   7  11       10.32        6.40      3.21 o 
 -10   7  11        6.61        4.71      1.89 o 
  -9   7  11       35.10       28.26      4.15 o 
  -8   7  11       18.54       18.83      2.59 o 
  -7   7  11       34.68       29.92      3.08 o 
  -6   7  11      123.83      119.10      3.49 o 
  -5   7  11      243.97      262.60      5.40 o 
  -4   7  11        4.93        4.51      1.31 o 
  -3   7  11       90.16       79.06      2.80 o 
  -2   7  11       17.77       14.82      1.63 o 
  -1   7  11       24.30       17.24      1.71 o 
   0   7  11       69.29       71.64      2.92 o 
   1   7  11       37.66       35.14      2.29 o 
   2   7  11        0.98       -0.88      1.29 o 
   3   7  11       59.30       59.55      3.82 o 
   4   7  11       25.68       22.99      2.19 o 
   5   7  11       43.01       45.84      3.33 o 
   6   7  11        8.79        7.20      2.26 o 
   7   7  11       93.93      117.39      5.10 o 
   8   7  11       11.55        9.15      2.73 o 
 -13   8  11        0.84       -1.59      3.07 o 
 -12   8  11        9.61        9.66      2.48 o 
 -11   8  11       11.18        7.52      2.23 o 
 -10   8  11       12.20        9.24      2.87 o 
  -9   8  11        3.39        2.10      1.84 o 
  -8   8  11        6.08        2.54      1.75 o 
  -7   8  11       19.60       15.78      1.84 o 
  -6   8  11       19.95       15.28      1.81 o 
  -5   8  11       40.17       31.77      3.18 o 
  -4   8  11       15.08       11.32      1.63 o 
  -3   8  11      126.87      120.89      3.57 o 
  -2   8  11       55.73       47.21      2.99 o 
  -1   8  11        7.60        5.49      1.69 o 
   0   8  11       19.38       19.27      2.45 o 
   1   8  11       11.93        7.98      1.59 o 
   2   8  11       32.62       31.57      2.34 o 
   3   8  11       58.49       65.21      3.23 o 
   4   8  11       51.21       55.23      3.13 o 
   5   8  11       11.89       11.10      2.45 o 
   6   8  11       46.17       43.91      3.53 o 
   7   8  11        9.49        6.32      2.46 o 
 -12   9  11        2.88        2.72      2.41 o 
 -11   9  11        9.67       10.26      2.50 o 
 -10   9  11        4.88        6.12      2.20 o 
  -9   9  11        8.33        9.32      2.22 o 
  -8   9  11       32.78       35.78      2.94 o 
  -7   9  11        2.45        1.16      1.51 o 
  -6   9  11        3.68        2.20      1.51 o 
  -5   9  11       30.38       25.13      2.17 o 
  -4   9  11      141.20      170.33      4.43 o 
  -3   9  11        7.55        3.04      1.51 o 
  -2   9  11       86.35       95.93      4.35 o 
  -1   9  11      123.48      154.61      8.88 o 
   0   9  11       45.52       41.60      4.10 o 
   1   9  11        0.98        0.08      1.49 o 
   2   9  11        3.21        2.19      1.63 o 
   3   9  11        3.08        1.86      1.69 o 
   4   9  11        9.86       11.84      2.11 o 
   5   9  11       59.84       75.61      3.97 o 
   6   9  11        4.52        0.38      2.30 o 
 -11  10  11       53.58       72.31      7.83 o 
 -10  10  11       42.17       50.25      3.75 o 
  -9  10  11        4.07        2.08      2.12 o 
  -8  10  11       44.50       50.12      3.53 o 
  -7  10  11        4.51        2.67      1.74 o 
  -6  10  11        6.54        2.79      2.26 o 
  -5  10  11      139.04      143.98      4.21 o 
  -4  10  11       20.08       15.59      1.97 o 
  -3  10  11       39.95       33.60      2.94 o 
  -2  10  11       38.62       38.66      3.12 o 
  -1  10  11        0.37        0.13      1.82 o 
   0  10  11       14.85       14.69      2.28 o 
   1  10  11       27.69       27.51      2.81 o 
   2  10  11       90.95      112.36      4.71 o 
   3  10  11        9.48        3.37      1.93 o 
   4  10  11        2.42        2.68      1.93 o 
  -9  11  11       23.85       30.41      3.87 o 
  -8  11  11        0.91       -0.71      2.53 o 
  -7  11  11       18.43       19.23      3.26 o 
  -6  11  11      129.13      137.83      4.35 o 
  -5  11  11       53.36       57.82      3.63 o 
  -4  11  11        2.93        1.13      1.83 o 
  -3  11  11       26.99       23.63      2.88 o 
  -2  11  11        7.11        3.05      3.14 o 
  -1  11  11        3.60        3.35      2.04 o 
   0  11  11        1.84        1.50      2.03 o 
   1  11  11       32.75       42.84      3.38 o 
   2  11  11        0.71       -2.17      2.17 o 
   3  11  11        2.73        1.87      2.32 o 
  -6  12  11       60.61       76.02      4.62 o 
  -5  12  11       10.55        5.37      2.30 o 
  -4  12  11       51.24       53.40      5.91 o 
  -3  12  11       30.25       33.15      4.30 o 
  -2  12  11       20.56       14.16      3.32 o 
  -1  12  11       19.62       18.90      3.65 o 
   0  12  11       39.13       46.40      6.05 o 
 -15   0  12       54.96       58.90      5.05 o 
 -14   0  12       14.11       15.14      3.25 o 
 -13   0  12        8.70        4.04      2.29 o 
 -12   0  12       32.27       41.02      4.37 o 
 -11   0  12      161.88      186.68      6.80 o 
 -10   0  12       11.94        9.64      2.26 o 
  -9   0  12       61.34       75.36      4.41 o 
  -8   0  12      421.22      493.65     11.64 o 
  -7   0  12     1153.78     1195.40     22.47 o 
  -6   0  12        5.87        4.56      1.87 o 
  -5   0  12        2.03        1.75      1.66 o 
  -4   0  12      315.69      330.45      8.39 o 
  -3   0  12       79.18       75.14      3.60 o 
  -2   0  12        3.18        1.75      1.18 o 
  -1   0  12      455.04      496.04      8.66 o 
   0   0  12       24.89       21.07      2.05 o 
   1   0  12       20.59       12.63      2.07 o 
   2   0  12        0.04        0.38      1.48 o 
   3   0  12       60.03       50.20      4.09 o 
   4   0  12       34.42       39.43      3.32 o 
   5   0  12        6.38        3.07      1.93 o 
   6   0  12        5.14        1.52      2.08 o 
   7   0  12        0.57        2.84      2.33 o 
   8   0  12       16.53       16.63      3.15 o 
   9   0  12       14.55       10.49      3.21 o 
 -15   1  12       46.36       53.63      3.38 o 
 -14   1  12       60.11       67.70      4.12 o 
 -13   1  12       22.23       21.02      2.31 o 
 -12   1  12       18.41       19.02      2.13 o 
 -11   1  12        5.59        2.71      1.47 o 
 -10   1  12       22.99       21.82      1.99 o 
  -9   1  12       37.66       31.20      2.75 o 
  -8   1  12      138.15      129.46      3.65 o 
  -7   1  12      260.53      273.33      5.50 o 
  -6   1  12      449.30      479.87      9.04 o 
  -5   1  12      249.48      245.65      5.00 o 
  -4   1  12      343.90      366.68      6.39 o 
  -3   1  12      247.74      248.26      4.23 o 
  -2   1  12       94.98       85.44      2.07 o 
  -1   1  12       72.39       65.43      1.89 o 
   0   1  12       33.63       27.90      1.62 o 
   1   1  12      110.15       98.64      2.81 o 
   2   1  12       49.02       42.20      2.84 o 
   3   1  12       87.22       85.13      2.88 o 
   4   1  12        0.37       -1.19      1.19 o 
   5   1  12      135.85      140.05      3.94 o 
   6   1  12       21.03       15.19      1.98 o 
   7   1  12        4.96        2.77      1.59 o 
   8   1  12       49.55       51.73      3.15 o 
   9   1  12        3.71        3.65      2.03 o 
 -15   2  12       97.28      124.21      4.42 o 
 -14   2  12       39.71       42.23      3.62 o 
 -13   2  12        5.42        1.93      1.72 o 
 -12   2  12       17.49       15.39      2.77 o 
 -11   2  12        2.01       -1.08      1.35 o 
 -10   2  12        6.28        4.35      1.42 o 
  -9   2  12       23.00       19.25      1.84 o 
  -8   2  12       25.27       22.76      1.89 o 
  -7   2  12       31.75       22.59      2.00 o 
  -6   2  12       54.58       45.84      2.76 o 
  -5   2  12      173.06      166.49      3.99 o 
  -4   2  12      181.85      174.25      4.03 o 
  -3   2  12       37.62       28.50      1.62 o 
  -2   2  12      102.24       90.07      2.16 o 
  -1   2  12       74.84       71.08      1.95 o 
   0   2  12       42.94       35.80      1.80 o 
   1   2  12       54.32       46.99      2.63 o 
   2   2  12        0.43       -1.05      1.05 o 
   3   2  12       31.31       23.09      1.91 o 
   4   2  12       77.71       73.42      2.97 o 
   5   2  12        3.48        1.02      1.35 o 
   6   2  12        2.24        0.24      1.46 o 
   7   2  12        2.07       -0.27      1.58 o 
   8   2  12        9.61        5.97      1.93 o 
   9   2  12       14.51       15.21      2.67 o 
 -15   3  12      109.57      140.31      4.74 o 
 -14   3  12        5.64        3.94      1.99 o 
 -13   3  12       91.75      105.28      3.94 o 
 -12   3  12        7.30        3.27      1.58 o 
 -11   3  12       14.94       11.87      1.82 o 
 -10   3  12       13.42        8.38      1.60 o 
  -9   3  12        1.17       -1.19      1.19 o 
  -8   3  12      164.49      149.83      3.99 o 
  -7   3  12       71.48       71.21      2.88 o 
  -6   3  12       11.58        8.56      1.39 o 
  -5   3  12      133.04      114.94      3.26 o 
  -4   3  12      131.36      117.36      2.79 o 
  -3   3  12      282.43      298.24      4.84 o 
  -2   3  12      160.50      170.15      3.42 o 
  -1   3  12       59.97       52.17      2.33 o 
   0   3  12       61.55       51.33      2.07 o 
   1   3  12        1.10       -0.33      1.29 o 
   2   3  12       96.48       93.90      3.06 o 
   3   3  12       53.34       50.84      2.90 o 
   4   3  12       30.96       25.55      2.09 o 
   5   3  12       32.47       22.09      2.05 o 
   6   3  12        0.84       -0.80      1.76 o 
   7   3  12       34.27       36.85      3.14 o 
   8   3  12        6.26        4.32      2.18 o 
 -15   4  12       40.13       56.52      3.53 o 
 -14   4  12       15.96       11.56      2.21 o 
 -13   4  12        2.49       -0.90      1.76 o 
 -12   4  12       44.24       38.67      2.70 o 
 -11   4  12       13.18        6.63      1.93 o 
 -10   4  12        0.27       -0.43      1.28 o 
  -9   4  12       15.41       14.70      1.78 o 
  -8   4  12        8.08        6.62      1.46 o 
  -7   4  12      263.80      272.64      5.51 o 
  -6   4  12      118.81      111.58      3.29 o 
  -5   4  12      151.43      138.15      3.61 o 
  -4   4  12       83.28       77.89      2.32 o 
  -3   4  12        6.55        2.18      1.02 o 
  -2   4  12       22.42       15.26      1.49 o 
  -1   4  12       63.81       60.99      1.99 o 
   0   4  12      236.46      241.27      5.98 o 
   1   4  12      464.61      518.82      8.02 o 
   2   4  12      124.90      124.88      3.51 o 
   3   4  12       60.74       58.57      7.42 o 
   4   4  12        5.67        2.74      1.67 o 
   5   4  12       19.15       17.06      2.39 o 
   6   4  12       59.81       66.80      4.30 o 
   7   4  12        7.61        8.22      2.28 o 
   8   4  12       51.23       51.61      4.57 o 
 -14   5  12       10.58        5.66      1.98 o 
 -13   5  12       29.35       30.98      2.65 o 
 -12   5  12       16.57       14.21      2.06 o 
 -11   5  12       22.36       18.61      2.14 o 
 -10   5  12       10.44        8.50      1.70 o 
  -9   5  12       49.03       46.44      2.63 o 
  -8   5  12       36.78       32.77      2.24 o 
  -7   5  12       40.76       39.55      2.85 o 
  -6   5  12       97.81       77.72      2.86 o 
  -5   5  12       17.78       12.38      1.83 o 
  -4   5  12       28.76       21.94      1.80 o 
  -3   5  12       38.70       34.27      3.74 o 
  -2   5  12       11.58        5.55      1.31 o 
  -1   5  12       16.61       12.16      1.50 o 
   0   5  12       10.03        5.64      1.35 o 
   1   5  12        6.70        3.30      1.31 o 
   2   5  12       47.94       43.51      2.43 o 
   3   5  12       25.38       19.67      1.92 o 
   4   5  12       27.71       23.57      2.54 o 
   5   5  12        3.73        1.55      1.73 o 
   6   5  12        1.50        3.18      2.01 o 
   7   5  12       36.60       38.61      3.61 o 
   8   5  12        5.88        4.27      2.44 o 
 -14   6  12        5.25        5.30      2.18 o 
 -13   6  12        1.75        2.07      1.95 o 
 -12   6  12       49.10       50.85      3.07 o 
 -11   6  12        5.56        4.36      2.09 o 
 -10   6  12       44.46       41.99      3.17 o 
  -9   6  12       29.35       25.62      2.57 o 
  -8   6  12        5.98        5.27      1.72 o 
  -7   6  12       44.07       46.34      4.72 o 
  -6   6  12      138.44      132.22      4.41 o 
  -5   6  12      116.41      120.18      3.49 o 
  -4   6  12       20.82       12.76      1.61 o 
  -3   6  12      263.28      289.44      5.73 o 
  -2   6  12       21.74       20.56      1.83 o 
  -1   6  12      124.82      125.04      4.21 o 
   0   6  12        9.46        8.70      1.58 o 
   1   6  12        8.71        7.10      1.47 o 
   2   6  12        1.70        0.24      1.37 o 
   3   6  12       44.21       43.05      2.58 o 
   4   6  12       23.68       18.34      2.52 o 
   5   6  12        9.62        5.84      2.11 o 
   6   6  12       11.63       14.37      2.77 o 
   7   6  12        6.28        4.31      2.37 o 
 -13   7  12       22.00       21.49      3.00 o 
 -12   7  12       44.62       64.20      4.08 o 
 -11   7  12        9.08       14.58      2.49 o 
 -10   7  12       50.29       52.92      3.49 o 
  -9   7  12       90.52      104.89      4.26 o 
  -8   7  12       16.57       14.30      2.17 o 
  -7   7  12      120.97      129.74      9.40 o 
  -6   7  12       91.30       89.30      3.72 o 
  -5   7  12      120.91      119.94      3.61 o 
  -4   7  12       65.78       70.46      2.94 o 
  -3   7  12       64.51       66.12      3.76 o 
  -2   7  12       35.88       40.49      2.86 o 
  -1   7  12       71.99       65.57      3.49 o 
   0   7  12       18.03        9.14      1.71 o 
   1   7  12       32.24       24.37      2.08 o 
   2   7  12       18.87       19.89      2.06 o 
   3   7  12      105.72      121.82      3.92 o 
   4   7  12       21.47       20.60      2.68 o 
   5   7  12        8.45        7.36      2.18 o 
   6   7  12       18.23       13.98      2.66 o 
 -12   8  12        6.08        7.25      2.50 o 
 -11   8  12       94.07      121.32      4.88 o 
 -10   8  12       15.54       16.08      2.44 o 
  -9   8  12        0.54       -0.79      1.77 o 
  -8   8  12       22.73       19.75      2.48 o 
  -7   8  12       14.87       13.49      2.19 o 
  -6   8  12       11.37        7.35      2.41 o 
  -5   8  12       52.59       53.62      3.03 o 
  -4   8  12       68.55       69.88      4.77 o 
  -3   8  12       41.53       39.20      5.31 o 
  -2   8  12       97.36       94.44      3.93 o 
  -1   8  12        6.61        3.10      1.75 o 
   0   8  12        9.03        7.53      1.92 o 
   1   8  12        4.04        4.23      1.57 o 
   2   8  12        3.19        1.54      1.57 o 
   3   8  12        2.92        2.25      1.68 o 
   4   8  12        5.63        7.40      1.97 o 
   5   8  12        4.82        3.66      2.33 o 
   6   8  12        8.87        8.43      4.34 o 
 -11   9  12       14.81       15.43      2.81 o 
 -10   9  12       69.02       83.28      4.43 o 
  -9   9  12       28.35       29.95      3.44 o 
  -8   9  12        7.34        7.04      2.13 o 
  -7   9  12       49.27       64.50      4.71 o 
  -6   9  12       48.84       58.34      3.05 o 
  -5   9  12        0.36       -1.31      1.53 o 
  -4   9  12        3.66        2.00      1.59 o 
  -3   9  12       44.44       45.55      3.25 o 
  -2   9  12        4.77        5.61      2.05 o 
  -1   9  12       32.15       35.24      3.02 o 
   0   9  12       24.93       22.47      2.84 o 
   1   9  12        8.80       10.48      2.22 o 
   2   9  12        2.89        1.18      1.76 o 
   3   9  12       26.62       28.61      2.60 o 
   4   9  12        1.02       -1.09      1.88 o 
 -10  10  12       32.59       47.35      6.52 o 
  -9  10  12        2.61        1.98      2.35 o 
  -8  10  12       33.70       33.05      3.23 o 
  -7  10  12       40.33       37.64      3.21 o 
  -6  10  12       33.07       41.31      2.88 o 
  -5  10  12       12.79        9.57      2.04 o 
  -4  10  12       28.61       26.80      2.80 o 
  -3  10  12      120.55      157.94      6.84 o 
  -2  10  12       27.10       29.03      2.98 o 
  -1  10  12       19.45       21.10      2.53 o 
   0  10  12       60.23       63.01      3.90 o 
   1  10  12       13.36       15.81      2.60 o 
   2  10  12       63.97       88.97      4.62 o 
   3  10  12        7.19        7.40      2.28 o 
  -7  11  12        0.94        2.35      2.32 o 
  -6  11  12       44.28       52.50      3.30 o 
  -5  11  12       13.76       14.94      2.29 o 
  -4  11  12       93.40      116.31      4.87 o 
  -3  11  12       41.80       51.52      3.75 o 
  -2  11  12       24.43       27.25      3.85 o 
  -1  11  12        6.39        3.87      2.19 o 
   0  11  12       29.45       31.98      3.24 o 
   1  11  12        2.32        2.59      2.30 o 
 -15   0  13      111.71      130.35      6.57 o 
 -14   0  13        1.00        2.27      3.46 o 
 -13   0  13        7.22        5.84      3.10 o 
 -12   0  13       19.85       25.57      3.53 o 
 -11   0  13       18.38       14.39      3.28 o 
 -10   0  13        6.25        3.81      2.19 o 
  -9   0  13        0.24       -0.30      1.77 o 
  -8   0  13      170.11      156.70      5.95 o 
  -7   0  13       61.12       51.00      3.78 o 
  -6   0  13       32.23       23.06      2.65 o 
  -5   0  13       30.22       30.69      3.02 o 
  -4   0  13      758.64      860.55     17.20 o 
  -3   0  13       45.47       53.04      3.53 o 
  -2   0  13      240.93      267.25      7.47 o 
  -1   0  13      606.68      673.19     12.23 o 
   0   0  13       23.12       23.90      2.88 o 
   1   0  13       16.53       12.88      2.07 o 
   2   0  13       89.07       81.52      4.11 o 
   3   0  13        0.07        1.12      1.87 o 
   4   0  13       20.15       14.20      2.61 o 
   5   0  13        0.15       -1.49      1.91 o 
   6   0  13        2.10        0.60      2.14 o 
   7   0  13        5.55        2.42      2.63 o 
   8   0  13        1.54       -1.31      2.69 o 
 -15   1  13       94.76      127.08      4.71 o 
 -14   1  13       10.39       11.39      2.15 o 
 -13   1  13       73.63       90.51      3.97 o 
 -12   1  13       93.55       98.90      4.04 o 
 -11   1  13        9.91        7.34      1.67 o 
 -10   1  13       46.62       43.93      3.17 o 
  -9   1  13        1.67        2.37      1.38 o 
  -8   1  13       96.53       88.14      3.21 o 
  -7   1  13        6.51        5.57      1.43 o 
  -6   1  13       28.10       24.71      1.95 o 
  -5   1  13       48.05       40.89      2.31 o 
  -4   1  13       45.56       40.92      2.31 o 
  -3   1  13      369.64      426.53      7.22 o 
  -2   1  13      348.25      384.21      6.17 o 
  -1   1  13       28.83       20.41      1.91 o 
   0   1  13       27.67       21.13      1.56 o 
   1   1  13       33.73       24.76      2.14 o 
   2   1  13       35.39       31.72      2.16 o 
   3   1  13       20.42       13.45      2.34 o 
   4   1  13        6.69        3.18      1.47 o 
   5   1  13       65.20       63.79      3.13 o 
   6   1  13        1.23        1.16      1.60 o 
   7   1  13       14.96       10.47      2.04 o 
   8   1  13       16.74       16.68      2.39 o 
 -15   2  13       95.13      113.39      4.67 o 
 -14   2  13        1.90        0.59      1.88 o 
 -13   2  13       61.17       63.71      3.45 o 
 -12   2  13       96.53      115.06      4.00 o 
 -11   2  13        8.96        4.80      1.60 o 
 -10   2  13       55.57       57.81      3.37 o 
  -9   2  13       16.43       11.41      1.71 o 
  -8   2  13       62.37       56.74      3.07 o 
  -7   2  13      164.12      161.45      4.24 o 
  -6   2  13      301.93      297.10      5.89 o 
  -5   2  13       80.28       87.87      2.98 o 
  -4   2  13       68.17       64.75      2.76 o 
  -3   2  13      147.98      156.46      3.90 o 
  -2   2  13       66.60       64.76      2.28 o 
  -1   2  13       77.23       74.57      2.10 o 
   0   2  13       62.91       60.79      2.94 o 
   1   2  13       42.34       41.39      2.30 o 
   2   2  13      122.92      136.00      3.72 o 
   3   2  13       79.73       80.97      2.96 o 
   4   2  13        3.70        1.88      1.48 o 
   5   2  13       10.40        7.78      1.73 o 
   6   2  13       44.73       41.44      2.88 o 
   7   2  13       23.85       24.02      4.46 o 
   8   2  13       11.90        6.88      2.52 o 
 -14   3  13       57.04       65.95      3.70 o 
 -13   3  13       10.87       10.98      2.15 o 
 -12   3  13       31.05       29.91      4.34 o 
 -11   3  13      128.20      138.81      4.26 o 
 -10   3  13       23.11       15.65      1.96 o 
  -9   3  13        7.70        6.85      2.03 o 
  -8   3  13       41.34       42.93      2.76 o 
  -7   3  13       72.95       73.69      3.04 o 
  -6   3  13       15.43        8.42      1.52 o 
  -5   3  13       81.62       75.65      2.97 o 
  -4   3  13       58.26       56.69      2.74 o 
  -3   3  13      123.54      119.68      2.95 o 
  -2   3  13       13.35       14.55      1.45 o 
  -1   3  13      237.95      258.96      5.33 o 
   0   3  13       48.08       43.71      2.05 o 
   1   3  13       47.91       37.68      2.76 o 
   2   3  13       13.00       10.90      1.64 o 
   3   3  13       75.85       73.24      4.51 o 
   4   3  13       10.55        5.64      1.82 o 
   5   3  13       41.11       44.20      3.14 o 
   6   3  13       77.23       89.86      4.56 o 
   7   3  13       49.68       49.97      4.09 o 
 -14   4  13       15.48       16.64      2.48 o 
 -13   4  13       12.70       13.66      2.21 o 
 -12   4  13       26.09       20.96      2.32 o 
 -11   4  13       77.86       90.87      4.12 o 
 -10   4  13       14.47       11.02      1.79 o 
  -9   4  13       38.33       36.00      2.44 o 
  -8   4  13        1.62        1.76      1.36 o 
  -7   4  13       85.88       84.22      3.10 o 
  -6   4  13       22.92       18.55      1.82 o 
  -5   4  13       26.85       24.49      2.55 o 
  -4   4  13        3.75        0.87      1.20 o 
  -3   4  13      134.64      144.32      3.29 o 
  -2   4  13       44.55       41.75      2.28 o 
  -1   4  13       15.43       14.99      2.05 o 
   0   4  13       27.36       21.87      1.87 o 
   1   4  13      266.03      312.21      8.63 o 
   2   4  13       30.46       18.48      2.25 o 
   3   4  13       54.95       55.13      5.31 o 
   4   4  13        7.96        6.71      2.04 o 
   5   4  13        3.86        3.89      2.04 o 
   6   4  13       18.51       15.35      2.61 o 
   7   4  13        9.86        5.06      2.29 o 
 -14   5  13        9.27        1.75      2.05 o 
 -13   5  13       12.47       13.56      2.39 o 
 -12   5  13       16.35       18.97      2.32 o 
 -11   5  13       26.83       25.69      2.41 o 
 -10   5  13        2.08        1.16      1.50 o 
  -9   5  13       33.21       33.23      2.36 o 
  -8   5  13       20.07       18.88      1.94 o 
  -7   5  13        1.15       -0.05      1.55 o 
  -6   5  13       56.39       54.02      3.22 o 
  -5   5  13       25.27       22.93      2.29 o 
  -4   5  13       86.64       84.01      3.46 o 
  -3   5  13       30.18       22.76      1.99 o 
  -2   5  13       37.80       38.83      2.69 o 
  -1   5  13        4.99        2.75      1.50 o 
   0   5  13       36.83       22.73      2.29 o 
   1   5  13       63.36       57.20      2.77 o 
   2   5  13        5.97        3.09      1.56 o 
   3   5  13       15.15        8.06      4.24 o 
   4   5  13       36.91       33.44      3.08 o 
   5   5  13       27.84       26.87      3.20 o 
   6   5  13       17.43       16.54      2.67 o 
 -13   6  13       12.27       12.86      2.66 o 
 -12   6  13        5.58        4.02      2.23 o 
 -11   6  13        1.02       -1.49      2.06 o 
 -10   6  13       81.54       87.57      4.43 o 
  -9   6  13       31.26       24.58      2.60 o 
  -8   6  13       31.35       27.93      2.70 o 
  -7   6  13       22.19       20.41      2.41 o 
  -6   6  13        0.79        1.04      1.58 o 
  -5   6  13       45.69       43.47      2.96 o 
  -4   6  13       55.22       54.86      3.04 o 
  -3   6  13       79.33       77.68      3.19 o 
  -2   6  13       54.15       51.62      3.46 o 
  -1   6  13        9.14        4.95      1.75 o 
   0   6  13       14.41       17.19      5.40 o 
   1   6  13       12.47        8.74      1.70 o 
   2   6  13       26.82       27.63      2.51 o 
   3   6  13        2.60       -0.14      1.89 o 
   4   6  13       11.64        9.05      2.94 o 
   5   6  13        4.25        1.58      2.13 o 
   6   6  13        3.11        5.59      2.47 o 
 -12   7  13       16.68       24.47      3.09 o 
 -11   7  13        8.17        9.58      2.50 o 
 -10   7  13        4.07        3.29      2.35 o 
  -9   7  13        1.17       -0.81      1.74 o 
  -8   7  13       39.72       41.58      3.36 o 
  -7   7  13        7.48        8.06      1.92 o 
  -6   7  13        3.46        2.98      1.73 o 
  -5   7  13       43.81       42.02      3.03 o 
  -4   7  13       77.07       80.69      3.31 o 
  -3   7  13       13.68        9.76      1.95 o 
  -2   7  13       28.82       31.27      4.55 o 
  -1   7  13       59.85       60.66      3.57 o 
   0   7  13       33.01       27.36      3.24 o 
   1   7  13        1.29        1.77      1.72 o 
   2   7  13       15.73       16.71      2.64 o 
   3   7  13        7.42        6.69      2.29 o 
   4   7  13        1.69       -2.11      2.11 o 
   5   7  13        1.41       -0.94      2.24 o 
 -11   8  13       15.91       17.86      5.33 o 
 -10   8  13       16.64       11.58      2.51 o 
  -9   8  13        4.53        1.33      2.06 o 
  -8   8  13        0.29       -1.58      1.75 o 
  -7   8  13        1.83       -0.39      1.82 o 
  -6   8  13       27.72       26.32      2.69 o 
  -5   8  13        7.18        3.43      1.82 o 
  -4   8  13       57.22       59.93      3.03 o 
  -3   8  13       30.65       31.33      2.79 o 
  -2   8  13       10.03        8.92      3.32 o 
  -1   8  13       12.55        6.78      2.09 o 
   0   8  13       49.17       41.02      3.40 o 
   1   8  13        0.12       -1.85      1.85 o 
   2   8  13       21.58       23.05      2.36 o 
   3   8  13        0.31        0.28      1.79 o 
   4   8  13       24.12       27.99      3.81 o 
 -10   9  13        2.14        2.05      2.36 o 
  -9   9  13       17.85       22.45      2.84 o 
  -8   9  13       11.49        9.64      2.39 o 
  -7   9  13        3.66        5.41      2.27 o 
  -6   9  13        2.85        1.38      1.99 o 
  -5   9  13       55.45       50.20      3.47 o 
  -4   9  13        4.76        2.75      2.17 o 
  -3   9  13       10.27        6.80      2.16 o 
  -2   9  13       61.20       71.89      4.19 o 
  -1   9  13       28.79       24.95      3.55 o 
   0   9  13       10.53        9.69      2.31 o 
   1   9  13        7.51        2.44      2.39 o 
   2   9  13        7.07        2.56      3.29 o 
   3   9  13        2.09       -1.11      1.97 o 
  -8  10  13       12.26        8.24      2.69 o 
  -7  10  13        9.32        8.48      2.81 o 
  -6  10  13       36.86       45.78      3.61 o 
  -5  10  13       16.34       15.92      3.29 o 
  -4  10  13        7.29       10.51      2.46 o 
  -3  10  13       19.38       20.57      2.96 o 
  -2  10  13       52.12       51.31      3.78 o 
  -1  10  13       46.00       57.02      3.75 o 
   0  10  13        5.12        2.75      2.20 o 
   1  10  13       40.23       52.35      8.18 o 
  -4  11  13        7.68        5.64      2.88 o 
  -3  11  13       13.64       12.76      2.82 o 
 -14   0  14        0.08       -0.70      2.70 o 
 -13   0  14        1.51       -2.49      2.49 o 
 -12   0  14        1.83        0.69      2.32 o 
 -11   0  14        0.06       -0.78      2.21 o 
 -10   0  14       23.79       16.11      2.83 o 
  -9   0  14       20.20       26.18      3.21 o 
  -8   0  14       41.79       42.06      3.70 o 
  -7   0  14       54.76       62.77      4.16 o 
  -6   0  14        0.68       -0.90      1.85 o 
  -5   0  14      190.70      201.37      6.71 o 
  -4   0  14      599.60      660.15     14.37 o 
  -3   0  14      184.41      202.87      9.85 o 
  -2   0  14       92.72       96.10      7.17 o 
  -1   0  14      122.10      124.12      4.92 o 
   0   0  14        6.05        0.88      1.81 o 
   1   0  14       51.75       53.21      4.34 o 
   2   0  14        1.44       -0.56      1.89 o 
   3   0  14       99.70      108.38      5.06 o 
   4   0  14       15.41       11.15      2.65 o 
   5   0  14        0.09       -2.28      2.28 o 
   6   0  14       14.82       14.12      3.06 o 
   7   0  14       56.59       73.86      7.54 o 
 -14   1  14       17.21       18.27      2.62 o 
 -13   1  14       83.87       93.79      4.18 o 
 -12   1  14        0.24       -0.36      1.70 o 
 -11   1  14        8.39       10.12      1.96 o 
 -10   1  14        9.37        9.36      1.86 o 
  -9   1  14        5.26        5.57      1.66 o 
  -8   1  14        5.90        2.03      1.42 o 
  -7   1  14      100.00      101.90      3.45 o 
  -6   1  14      224.21      263.94      7.84 o 
  -5   1  14      258.98      285.25      5.83 o 
  -4   1  14       81.05       80.15      3.15 o 
  -3   1  14      162.59      173.79      5.57 o 
  -2   1  14      186.62      186.85      4.41 o 
  -1   1  14       91.19       88.45      2.97 o 
   0   1  14       81.45       88.02      3.01 o 
   1   1  14        1.52        0.05      1.28 o 
   2   1  14       17.69       13.78      1.80 o 
   3   1  14       66.94       72.60      3.27 o 
   4   1  14       78.77       85.09      3.62 o 
   5   1  14       13.59        9.94      1.99 o 
   6   1  14       12.81        7.96      2.00 o 
 -14   2  14       45.92       52.27      3.48 o 
 -13   2  14       63.39       76.56      3.89 o 
 -12   2  14       38.56       35.75      2.83 o 
 -11   2  14       57.02       62.41      3.33 o 
 -10   2  14       17.94       13.65      1.97 o 
  -9   2  14       15.53       11.49      1.83 o 
  -8   2  14       50.66       53.52      2.83 o 
  -7   2  14      118.94      121.10      3.73 o 
  -6   2  14      391.17      439.04      9.76 o 
  -5   2  14       69.54       75.07      4.08 o 
  -4   2  14       18.26       12.66      1.69 o 
  -3   2  14       29.63       29.51      2.16 o 
  -2   2  14       26.78       22.01      1.97 o 
  -1   2  14      138.36      148.71      5.86 o 
   0   2  14       44.15       42.71      2.37 o 
   1   2  14      143.52      146.88      3.93 o 
   2   2  14       67.96       73.87      3.14 o 
   3   2  14        7.08        4.62      1.61 o 
   4   2  14       80.10       87.44      3.68 o 
   5   2  14       29.86       26.72      2.49 o 
   6   2  14        2.06        3.54      3.11 o 
 -14   3  14       42.80       50.14      4.00 o 
 -13   3  14       82.15      106.39      4.36 o 
 -12   3  14       44.62       49.30      3.12 o 
 -11   3  14        3.93        2.08      1.73 o 
 -10   3  14       20.89       14.64      2.04 o 
  -9   3  14       55.57       52.66      3.31 o 
  -8   3  14       26.49       32.63      2.40 o 
  -7   3  14       67.12       69.11      3.27 o 
  -6   3  14        5.71        3.19      1.49 o 
  -5   3  14       69.37       68.24      3.19 o 
  -4   3  14       65.14       57.85      2.81 o 
  -3   3  14       30.28       30.25      2.11 o 
  -2   3  14       29.06       23.07      2.27 o 
  -1   3  14       72.13       74.53      2.97 o 
   0   3  14       40.19       37.71      2.76 o 
   1   3  14      120.08      122.40      6.22 o 
   2   3  14       31.41       24.29      2.49 o 
   3   3  14        2.14        2.01      1.86 o 
   4   3  14       19.59       14.24      2.41 o 
   5   3  14        9.20        6.51      2.26 o 
   6   3  14       14.21        9.52      2.48 o 
 -13   4  14        4.13        4.87      2.13 o 
 -12   4  14       19.48       16.71      2.28 o 
 -11   4  14       17.14       16.15      2.19 o 
 -10   4  14       49.61       55.69      3.13 o 
  -9   4  14       12.41        8.86      1.76 o 
  -8   4  14       17.42       16.74      1.91 o 
  -7   4  14       62.01       62.38      3.05 o 
  -6   4  14      153.15      165.27      5.37 o 
  -5   4  14       20.86       16.71      1.95 o 
  -4   4  14       18.53       15.83      2.41 o 
  -3   4  14       15.19       14.48      2.82 o 
  -2   4  14        0.09        0.64      1.59 o 
  -1   4  14       18.69       12.40      2.07 o 
   0   4  14      101.64       98.73      7.92 o 
   1   4  14        7.08        4.41      1.75 o 
   2   4  14        9.40        4.91      1.89 o 
   3   4  14        2.65        0.36      1.82 o 
   4   4  14       17.06       14.98      2.61 o 
   5   4  14        6.57        1.98      2.20 o 
   6   4  14        7.06        2.52      2.31 o 
 -13   5  14        0.88        2.05      2.07 o 
 -12   5  14       26.16       29.51      2.65 o 
 -11   5  14       23.33       24.98      2.51 o 
 -10   5  14       20.15       24.48      2.78 o 
  -9   5  14       14.47       11.48      2.22 o 
  -8   5  14       25.59       26.47      2.74 o 
  -7   5  14       15.95       12.66      2.08 o 
  -6   5  14      122.57      123.04      4.48 o 
  -5   5  14       13.14       10.49      2.08 o 
  -4   5  14       66.74       72.53      3.67 o 
  -3   5  14      145.71      162.73      6.30 o 
  -2   5  14       21.36       21.61      2.45 o 
  -1   5  14       57.92       58.37      3.38 o 
   0   5  14       34.47       30.56      3.95 o 
   1   5  14       15.39       14.86      3.40 o 
   2   5  14        7.74        4.78      2.02 o 
   3   5  14       25.69       24.18      2.77 o 
   4   5  14        3.67        4.90      2.32 o 
   5   5  14       13.81       17.44      2.76 o 
 -12   6  14        8.37        8.78      2.66 o 
 -11   6  14       38.53       36.26      3.35 o 
 -10   6  14       45.75       48.64      3.58 o 
  -9   6  14        1.92        0.60      1.95 o 
  -8   6  14       10.97        9.42      2.23 o 
  -7   6  14       12.68       10.86      2.22 o 
  -6   6  14        2.61        1.44      1.79 o 
  -5   6  14       22.39       17.73      2.26 o 
  -4   6  14        2.06       -0.88      1.55 o 
  -3   6  14       94.17      106.66      5.25 o 
  -2   6  14       36.62       40.56      3.24 o 
  -1   6  14        2.88        1.84      1.80 o 
   0   6  14       19.58       18.79      3.13 o 
   1   6  14       17.86       14.38      2.29 o 
   2   6  14       25.28       24.59      3.55 o 
   3   6  14        0.51       -1.96      1.96 o 
   4   6  14       13.68       14.62      2.70 o 
 -11   7  14       15.79       12.11      2.65 o 
  -9   7  14       24.34       29.68      3.03 o 
  -8   7  14       26.76       29.17      2.95 o 
  -7   7  14        0.39       -0.83      1.84 o 
  -6   7  14        7.94        7.97      2.02 o 
  -5   7  14       34.59       38.45      3.51 o 
  -4   7  14        8.36        2.72      2.33 o 
  -3   7  14       20.38       19.87      3.34 o 
  -2   7  14      109.68      112.70      4.42 o 
  -1   7  14       84.07      105.32      4.44 o 
   0   7  14        2.29       -0.51      1.86 o 
   1   7  14       20.75       21.72      2.59 o 
   2   7  14        0.22       -1.97      1.97 o 
   3   7  14       12.06        8.98      2.51 o 
 -10   8  14        1.34        1.95      2.23 o 
  -9   8  14       11.67       10.12      2.46 o 
  -8   8  14       45.32       57.90      5.16 o 
  -7   8  14        5.04        4.10      2.15 o 
  -6   8  14       13.45       13.61      2.45 o 
  -5   8  14        5.84        4.13      2.11 o 
  -4   8  14       42.68       46.53      8.57 o 
  -3   8  14       51.72       65.27      5.30 o 
  -2   8  14       12.11        8.38      3.28 o 
  -1   8  14       95.20      110.43      4.60 o 
   0   8  14       28.55       34.15      3.15 o 
   1   8  14       13.65       13.72      2.53 o 
   2   8  14        0.91       -1.20      2.14 o 
  -8   9  14       73.28       94.47      5.71 o 
  -7   9  14       34.34       44.39      3.61 o 
  -6   9  14       31.19       28.85      3.06 o 
  -5   9  14       63.32       75.77      5.35 o 
  -4   9  14       11.59       16.96      3.23 o 
  -3   9  14       29.00       40.94      3.48 o 
  -2   9  14       63.21       76.61      4.83 o 
  -1   9  14       26.17       23.46      3.24 o 
   0   9  14        3.89        0.76      2.23 o 
   1   9  14       18.82       14.11      2.66 o 
  -5  10  14        1.50        1.04      2.95 o 
  -4  10  14       28.02       33.79      5.92 o 
  -3  10  14       11.90        9.70      2.73 o 
 -13   0  15       27.51       41.34      4.47 o 
 -12   0  15        1.20       -2.51      2.51 o 
 -11   0  15       24.78       28.81     10.22 o 
 -10   0  15       56.86       72.34      5.02 o 
  -9   0  15        8.87        6.41      2.65 o 
  -8   0  15       36.49       46.37      3.91 o 
  -7   0  15      185.94      193.07      6.98 o 
  -6   0  15        0.96       -0.54      1.90 o 
  -5   0  15        2.81        0.16      2.12 o 
  -4   0  15       32.29       39.96      3.59 o 
  -3   0  15        4.72        5.17      2.57 o 
  -2   0  15       46.92       54.43      3.88 o 
  -1   0  15        6.59        7.40      3.31 o 
   0   0  15       61.42       64.66      6.24 o 
   1   0  15        3.42        0.40      2.14 o 
   2   0  15        0.03       -0.98      2.30 o 
   3   0  15       12.41        6.43      2.67 o 
   4   0  15       25.19       20.88      4.53 o 
   5   0  15       37.02       29.40      3.84 o 
 -13   1  15       42.11       50.27      3.41 o 
 -12   1  15       19.10       14.69      2.30 o 
 -11   1  15       13.54       11.74      2.08 o 
 -10   1  15       87.22      107.15      3.96 o 
  -9   1  15        6.43        6.66      1.80 o 
  -8   1  15       26.80       30.33      2.45 o 
  -7   1  15       36.82       36.11      2.54 o 
  -6   1  15       39.71       39.21      2.74 o 
  -5   1  15       13.32        7.97      1.67 o 
  -4   1  15      108.35      124.90      5.44 o 
  -3   1  15       41.05       31.19      2.54 o 
  -2   1  15       85.00       92.59      3.25 o 
  -1   1  15       24.16       29.36      3.29 o 
   0   1  15      109.42      109.72      7.44 o 
   1   1  15      189.66      243.36      6.34 o 
   2   1  15       40.57       37.28      2.57 o 
   3   1  15       20.92       18.39      2.21 o 
   4   1  15        0.51       -1.33      1.76 o 
   5   1  15        0.52       -1.89      1.89 o 
 -13   2  15       68.78       85.77      4.16 o 
 -12   2  15       64.91       75.22      3.83 o 
 -11   2  15        4.83        2.27      1.84 o 
 -10   2  15       25.75       26.61      2.42 o 
  -9   2  15       71.69       80.23      3.61 o 
  -8   2  15      110.23      118.44      3.90 o 
  -7   2  15      119.81      121.88      3.92 o 
  -6   2  15        9.25        5.49      1.67 o 
  -5   2  15       30.29       25.16      2.21 o 
  -4   2  15       41.88       46.53      2.72 o 
  -3   2  15        6.06        5.17      2.12 o 
  -2   2  15        5.24        1.40      1.66 o 
  -1   2  15        0.08       -0.48      1.65 o 
   0   2  15        0.92       -1.53      1.60 o 
   1   2  15       26.83       24.12      2.57 o 
   2   2  15       96.51      107.49      3.78 o 
   3   2  15        3.23       -1.01      1.77 o 
   4   2  15       25.32       24.90      2.91 o 
   5   2  15        4.67        2.61      2.31 o 
 -13   3  15       28.75       33.73      3.03 o 
 -12   3  15       11.84        8.58      2.24 o 
 -11   3  15        3.10        2.02      1.90 o 
 -10   3  15       36.12       31.63      2.65 o 
  -9   3  15        0.96       -0.28      1.60 o 
  -8   3  15       47.86       50.27      2.93 o 
  -7   3  15        8.66        6.49      1.70 o 
  -6   3  15       11.17        8.13      2.28 o 
  -5   3  15       38.96       46.48      4.00 o 
  -4   3  15       64.21       72.57      3.81 o 
  -3   3  15        2.80        1.94      1.46 o 
  -2   3  15       44.41       48.10      3.12 o 
  -1   3  15        5.14        2.30      2.91 o 
   0   3  15        3.00        4.97      2.38 o 
   1   3  15        8.16        2.37      2.24 o 
   2   3  15       33.01       35.51      5.04 o 
   3   3  15        4.77        6.13      2.11 o 
   4   3  15       17.30       20.72      2.84 o 
   5   3  15       38.80       41.29      3.60 o 
 -12   4  15       41.13       44.64      3.15 o 
 -11   4  15        7.52        5.19      2.03 o 
 -10   4  15      119.63      154.78      4.67 o 
  -9   4  15       66.61       69.59      3.47 o 
  -8   4  15       14.37       13.47      1.99 o 
  -7   4  15       23.71       26.93      2.35 o 
  -6   4  15        3.32        1.07      1.84 o 
  -5   4  15       85.68       83.74      5.34 o 
  -4   4  15       67.72       77.87      3.97 o 
  -3   4  15        9.07        3.58      2.14 o 
  -2   4  15        1.30       -1.61      1.94 o 
  -1   4  15       25.96       30.92      3.42 o 
   0   4  15       24.85       20.40      5.94 o 
   1   4  15       29.03       28.76      3.44 o 
   2   4  15        9.72        5.62      2.73 o 
   3   4  15       16.08       13.52      2.53 o 
   4   4  15        3.50        4.59      2.44 o 
 -12   5  15       14.30       16.13      2.94 o 
 -11   5  15        5.39        5.90      2.38 o 
 -10   5  15        9.38        5.20      2.23 o 
  -9   5  15       29.01       34.91      3.28 o 
  -8   5  15       14.66       18.96      2.61 o 
  -7   5  15        2.76        0.62      1.91 o 
  -6   5  15       27.25       24.59      2.73 o 
  -5   5  15       82.13       98.87      4.57 o 
  -4   5  15       10.15       10.38      2.22 o 
  -3   5  15       50.15       58.68      8.99 o 
  -2   5  15       11.93       13.58      2.78 o 
  -1   5  15       13.76       12.31      2.24 o 
   0   5  15       29.76       28.26      3.40 o 
   1   5  15        6.43        4.42      2.70 o 
   2   5  15       25.66       25.47      3.61 o 
   3   5  15       32.91       33.17      4.04 o 
 -11   6  15       20.37       23.76      3.12 o 
 -10   6  15        1.36        1.96      2.27 o 
  -9   6  15       21.22       25.18      2.98 o 
  -8   6  15        7.48        8.94      2.22 o 
  -7   6  15        1.79        0.29      1.99 o 
  -6   6  15       25.69       28.44      2.93 o 
  -5   6  15        1.58       -1.65      1.79 o 
  -4   6  15       21.45       22.29      3.16 o 
  -3   6  15       59.42       77.31      5.03 o 
  -2   6  15       12.69       11.06      3.38 o 
  -1   6  15        0.79       -1.86      1.86 o 
   0   6  15        2.98        3.20      1.97 o 
   1   6  15       24.41       15.38      5.02 o 
   2   6  15       51.92       41.09      4.25 o 
   3   6  15        5.04        6.26      3.04 o 
 -10   7  15        6.81        4.89      2.47 o 
  -9   7  15       14.34       15.02      2.70 o 
  -8   7  15       12.59       11.11      2.81 o 
  -7   7  15       33.71       41.57      3.78 o 
  -6   7  15        7.77        5.92      2.26 o 
  -5   7  15       15.11       10.65      2.99 o 
  -4   7  15       15.88       16.05      3.20 o 
  -3   7  15       64.76       76.13     10.22 o 
  -2   7  15       12.05       12.91      2.94 o 
  -1   7  15       24.26       22.64      2.84 o 
   0   7  15       10.55        8.35      3.05 o 
   1   7  15        0.05       -1.91      2.52 o 
   2   7  15        6.60        8.36      3.22 o 
  -8   8  15       26.29       26.41      3.24 o 
  -7   8  15       18.34       26.23      3.09 o 
  -6   8  15        3.12        3.33      2.29 o 
  -5   8  15        3.53        1.87      2.75 o 
  -4   8  15       28.20       31.48      4.05 o 
  -3   8  15       51.03       52.92      4.72 o 
  -2   8  15        1.61       -0.95      2.62 o 
  -1   8  15       15.78       15.57      2.59 o 
   0   8  15       32.33       34.92      3.15 o 
  -5   9  15       18.06       20.53      3.66 o 
  -4   9  15       77.27      105.82      6.33 o 
 -12   0  16        5.11        2.87      3.04 o 
 -11   0  16        6.84        6.14      3.00 o 
 -10   0  16       16.07       13.96      3.21 o 
  -9   0  16        7.39        4.51      2.70 o 
  -8   0  16        6.13        0.99      2.47 o 
  -7   0  16        0.21        0.89      3.84 o 
  -6   0  16       48.15       57.90      4.46 o 
  -5   0  16       67.73       67.70      4.69 o 
  -4   0  16        8.02        3.42      2.47 o 
  -3   0  16        0.23        2.38      2.22 o 
  -2   0  16       13.88       11.14      3.84 o 
  -1   0  16      141.45      134.47      8.32 o 
   0   0  16      241.57      294.07     12.55 o 
   1   0  16       13.14       12.76      4.23 o 
   2   0  16       19.34       16.39      4.65 o 
   3   0  16       96.57      127.58      5.94 o 
 -12   1  16       41.34       52.00      3.48 o 
 -11   1  16       21.27       21.64      2.54 o 
 -10   1  16       15.40       14.56      2.26 o 
  -9   1  16       94.14       99.46      4.00 o 
  -8   1  16       18.68       18.55      2.91 o 
  -7   1  16       10.08        8.63      1.93 o 
  -6   1  16        5.63        2.20      1.67 o 
  -5   1  16       19.31       15.80      2.10 o 
  -4   1  16       38.04       37.52      3.88 o 
  -3   1  16        0.41       -1.13      1.55 o 
  -2   1  16       55.59       56.97      3.55 o 
  -1   1  16      165.93      178.10     10.72 o 
   0   1  16       32.96       34.45      3.54 o 
   1   1  16        1.87        1.26      2.47 o 
   2   1  16      112.66      128.74      4.83 o 
   3   1  16       22.31       24.32      2.82 o 
 -12   2  16       58.31       67.02      3.78 o 
 -11   2  16       40.15       44.12      3.19 o 
 -10   2  16       30.99       34.63      2.87 o 
  -9   2  16        4.76        2.33      1.82 o 
  -8   2  16       22.25       19.43      2.33 o 
  -7   2  16       83.60       94.69      3.93 o 
  -6   2  16       54.73       54.15      3.06 o 
  -5   2  16       23.68       21.44      2.26 o 
  -4   2  16        2.74       -0.54      1.57 o 
  -3   2  16       12.88       13.80      2.96 o 
  -2   2  16       20.77       23.11      2.65 o 
  -1   2  16       44.73       46.02      6.21 o 
   0   2  16      113.67      120.78      5.52 o 
   1   2  16       61.44       59.23      6.01 o 
   2   2  16        0.01       -1.16      2.53 o 
   3   2  16       17.59       14.00      3.25 o 
 -12   3  16       89.91      124.63      4.87 o 
 -11   3  16        6.33        6.38      2.24 o 
 -10   3  16      100.51      107.64      4.32 o 
  -9   3  16       47.38       53.18      3.23 o 
  -8   3  16       32.91       38.00      2.85 o 
  -7   3  16       50.39       50.89      3.05 o 
  -6   3  16       45.88       56.66      3.16 o 
  -5   3  16       72.20       86.63      3.72 o 
  -4   3  16       58.95       58.30      3.63 o 
  -3   3  16        4.06        4.99      2.41 o 
  -2   3  16        3.33       -0.24      2.21 o 
  -1   3  16       43.55       44.88      6.03 o 
   0   3  16        2.87        0.07      3.24 o 
   1   3  16       27.56       35.28      6.70 o 
   2   3  16       33.44       35.12      3.95 o 
   3   3  16        3.30       -0.63      4.21 o 
 -11   4  16       15.40       14.41      2.47 o 
 -10   4  16       82.01       98.90      7.36 o 
  -9   4  16       38.75       48.66      3.70 o 
  -8   4  16       20.34       19.80      3.98 o 
  -7   4  16        0.72       -0.09      2.00 o 
  -6   4  16       93.13      113.14      4.64 o 
  -5   4  16       27.82       25.06      4.32 o 
  -4   4  16       61.89       75.18      6.54 o 
  -3   4  16        1.15       -1.98      2.40 o 
  -2   4  16       24.05       17.92      3.08 o 
  -1   4  16        6.59        7.91      2.72 o 
   0   4  16       17.03       17.59      4.27 o 
   1   4  16       13.56       13.79      3.98 o 
   2   4  16       23.84       20.99      5.29 o 
 -10   5  16       12.66        8.22      2.62 o 
  -9   5  16        7.84        5.30      2.45 o 
  -8   5  16       17.12       18.36      2.83 o 
  -7   5  16        5.26        8.62      2.41 o 
  -6   5  16        8.13        8.43      2.32 o 
  -5   5  16        0.66       -0.52      2.00 o 
  -4   5  16       54.25       66.91      4.90 o 
  -3   5  16       19.23       21.09      4.85 o 
  -2   5  16       47.71       63.07      4.80 o 
  -1   5  16       10.04        9.47      2.83 o 
   0   5  16       19.83       18.65      4.51 o 
   1   5  16        4.04        5.19      3.16 o 
  -9   6  16        3.35        2.71      2.34 o 
  -8   6  16       29.32       43.79      3.59 o 
  -7   6  16       37.30       45.10      3.54 o 
  -6   6  16       16.16       16.92      2.68 o 
  -5   6  16       51.04       55.67      4.82 o 
  -4   6  16       20.05       20.07      3.50 o 
  -3   6  16       11.21        9.00      2.89 o 
  -2   6  16       10.79        9.63      3.12 o 
  -1   6  16       32.94       41.13      4.65 o 
   0   6  16       37.03       41.50      5.82 o 
  -7   7  16       12.29        6.29      2.52 o 
  -6   7  16       20.82       17.87      3.54 o 
  -5   7  16       31.45       32.18      3.95 o 
  -4   7  16        7.75        6.47      3.01 o 
  -3   7  16       15.25       14.69      3.39 o 
  -2   7  16       34.80       43.89      7.05 o 
  -1   7  16       26.49       34.63      9.45 o 
 -11   0  17       62.99       84.86      6.54 o 
 -10   0  17       16.16       18.90      3.58 o 
  -9   0  17        7.56        7.70      3.18 o 
  -8   0  17       18.74       18.56      3.56 o 
  -7   0  17        0.80       -1.81      2.50 o 
  -6   0  17        1.52        0.16      2.59 o 
  -5   0  17        0.21       -1.51      2.56 o 
  -4   0  17        1.41        1.03      2.53 o 
  -3   0  17       12.63       18.33      4.58 o 
  -2   0  17        0.17       -3.60      3.60 o 
  -1   0  17      100.08      131.29      8.60 o 
   0   0  17        0.01       -3.60      3.60 o 
   1   0  17        0.68       -0.39      3.81 o 
 -11   1  17       17.38       17.07      3.38 o 
 -10   1  17       10.06       10.16      2.25 o 
  -9   1  17       76.80       94.63      4.21 o 
  -8   1  17       21.60       30.89      3.17 o 
  -7   1  17       21.14       20.60      2.41 o 
  -6   1  17        5.29        6.14      3.44 o 
  -5   1  17        3.75        1.87      1.88 o 
  -4   1  17       17.86       17.46      2.32 o 
  -3   1  17       19.12       18.73      2.72 o 
  -2   1  17       57.96       69.32      5.12 o 
  -1   1  17        0.98        0.29      2.74 o 
   0   1  17        9.28        2.89      2.79 o 
   1   1  17       17.51       14.72      3.19 o 
 -10   2  17       48.12       61.76      3.65 o 
  -9   2  17       21.17       21.89      2.66 o 
  -8   2  17        2.83        1.00      1.89 o 
  -7   2  17       43.88       51.22      3.20 o 
  -6   2  17       17.68       21.61      2.47 o 
  -5   2  17        8.81        9.66      2.07 o 
  -4   2  17       16.22       17.17      2.62 o 
  -3   2  17       23.64       24.28      2.83 o 
  -2   2  17        9.52        6.49      3.58 o 
  -1   2  17       46.92       48.65      6.38 o 
   0   2  17        5.23        7.58      4.27 o 
   1   2  17        0.55        2.19      3.88 o 
 -10   3  17        6.41        4.79      2.26 o 
  -9   3  17       13.69       10.53      2.41 o 
  -8   3  17       21.06       23.35      3.51 o 
  -7   3  17       24.93       26.61      3.06 o 
  -6   3  17        3.55        2.15      2.20 o 
  -5   3  17       48.66       53.53      3.74 o 
  -4   3  17        3.53        0.89      3.49 o 
  -3   3  17       14.24       19.67      3.19 o 
  -2   3  17       61.88       67.23      7.54 o 
  -1   3  17       13.66       19.04      4.90 o 
   0   3  17        4.82        0.39      3.46 o 
  -9   4  17        6.79        4.71      2.45 o 
  -8   4  17       36.33       34.32      3.49 o 
  -7   4  17        2.51        0.91      2.19 o 
  -6   4  17       82.57      108.53      4.78 o 
  -5   4  17       48.95       57.91      4.91 o 
  -4   4  17        2.57        2.19      2.84 o 
  -3   4  17       50.13       61.46      4.83 o 
  -2   4  17       30.60       39.32      6.12 o 
  -1   4  17        2.09        2.57      4.16 o 
   0   4  17        0.71       -0.39      3.88 o 
  -8   5  17        5.69        4.40      2.60 o 
  -7   5  17       28.81       26.34      3.21 o 
  -6   5  17        6.20        1.99      2.50 o 
  -5   5  17       37.07       52.88      4.57 o 
  -4   5  17        2.86        4.24      4.50 o 
  -3   5  17       58.74       66.70      5.14 o 
  -2   5  17        0.30       -0.64      2.68 o 
  -5   6  17        3.87        6.04      3.13 o 
  -4   6  17        0.64       -2.69      2.69 o 
  -8   0  18        1.73        7.01      3.28 o 
  -7   0  18       29.19       21.46      4.18 o 
  -6   0  18        0.22       -1.09      2.90 o 
  -5   0  18        1.78        3.84      2.95 o 
  -4   0  18       11.99       13.29      4.94 o 
  -3   0  18        1.59       -0.14      4.12 o 
  -2   0  18       22.40       30.96      5.85 o 
  -8   1  18       13.06       10.92      2.39 o 
  -7   1  18        3.43        3.57      2.19 o 
  -6   1  18        2.84        3.32      2.17 o 
  -5   1  18        6.16        8.62      2.32 o 
  -4   1  18        2.46        2.24      2.50 o 
  -3   1  18       10.85        8.84      3.22 o 
  -2   1  18        7.57        5.34      3.18 o 
  -7   2  18        1.18       -1.54      2.05 o 
  -6   2  18        3.38        1.79      2.10 o 
  -5   2  18        1.84       -0.03      2.38 o 
  -4   2  18        0.05       -0.92      2.85 o 
  -3   2  18       16.46       18.54      5.50 o 
  -2   2  18        6.62        9.98      4.69 o 
  -6   3  18        1.35       -2.60      3.21 o 
  -5   3  18       54.10       66.74      5.17 o 
  -4   3  18        5.58        2.03      2.94 o 
                                                 
